# Supplementary material for: Minority-centric meta-analyses of blood lipid levels identify novel loci in the Population Architecture using Genomics and Epidemiology (PAGE) study
Source: PLoS Genet. 2020 Mar 30;16(3):e1008684. doi: 10.1371/journal.pgen.1008684 (PMC7145272; doi:10.1371/journal.pgen.1008684)
Supplement: S1 Table — (XLSX) [file pgen.1008684.s004.xlsx]

## Sheet: Sheet1
Table S1. Characteristics of study samples in PAGE MEGA and non-MEGA studies 1
Lipids	Race/Ethnicity	MEGA Minorities																				non-MEGA studies
		MEGA Pooled				BioMe				MEC				HCHS/SOL				WHI				ARIC				BioMe				CARDIA				MEC				WHI
		Sample size	Female (%)	Age (years)	Lipid level (mg/dL)	Sample size	Female (%)	Age (years)	Lipid level (mg/dL)	Sample size	Female (%)	Age (years)	Lipid level (mg/dL)	Sampel size	Female (%)	Age (years)	Lipid level (mg/dL)	Sample size	Female (%)	Age (years)	Lipid level (mg/dL)	Sample size	Female (%)	Age (years)	Lipid level (mg/dL)	Sample size	Female (%)	Age (years)	Lipid level (mg/dL)	Sample size	Female (%)	Age (years)	Lipid level (mg/dL)	Sample size	Female (%)	Age (years)	Lipid level (mg/dL)	Sample size	Female (%)	Age (years)	Lipid level (mg/dL)
HDL	African American	10085	85.1	60.4±9.8	54.3±16.2	2007	62.3	53.8±13.2	54.8±18.4	2015	63	68.3±8.1	47.8±16.8	-	-	-	-	6063	100	59.9±6.7	56.3±14.7	2489	62.6	53.4±5.8	55.3±17.3	707	62.52	45.5±14.4	58.0±18.3	911	61.14	24.4±3.8	54.6±13.0	482	30.71	69.1±7.9	49.6±16.9	2967	100	64.9±6.5	56.7±14.9
	Hispanic	17751	68.1	50.1±14.1	49.8±13.9	1995	62.5	54.4±14.9	50.6±17.7	24	37.5	71.1±7.5	42.7±13.4	11879	58.7	46.1±13.8	48.8±13.1	3853	100	60.4±6.7	52.4±13.6	-	-	-	-	1624	60.71	52.1±15.1	48.6±15.5	-	-	-	-	3455	49.87	68.2±7.3	42.6±14.5	-	-	-	-
	Asian	2378	58.3	65.6±11.4	50.1±17.5	275	58.9	45.9±14.1	59.4±17.8	1701	48.3	68.6±8.3	46.6±16.6	-	-	-	-	402	100	66.7±6.3	58.415.6	-	-	-	-	-	-	-	-	-	-	-	-	-	-	-	-	-	-	-	-
	Hawaiian	1912	50.2	64.3±8.2	41.1±15.4	-	-	-	-	1912	50.2	64.3±8.2	41.1±15.4	-	-	-	-	-	-	-	-	-	-	-	-	-	-	-	-	-	-	-	-	-	-	-	-	-	-	-	-
	Native American	604	98	61.0±7.9	53.0±13.2	24	50	52.0±14.6	58.7±18.4	-	-	-	-	-	-	-	-	580	100	61.4±7.3	52.8±12.9	-	-	-	-	-	-	-	-	-	-	-	-	-	-	-	-	-	-	-	-
	Other	333	47.1	47.0±14.7	50.4±18.1	333	47.1	47.0±14.7	50.4±18.1	-	-	-	-	-	-	-	-	-	-	-	-	-	-	-	-	-	-	-	-	-	-	-	-	-	-	-	-	-	-	-	-
	European	-	-	-	-	-	-	-	-	-	-	-	-	-	-	-	-	-	-	-	-	9021	53.1	54.3±5.7	50.5±16.7	857	43.9	61.4±10.3	55.1±20.2	1633	53.34	25.6±3.3	52.1±13.0	-	-	-	-	11376	100	67.3±6.3	52.7±13.1
LDL	African American	9720	84.8	60.4±9.8	145.2±43.4	1939	62.5	53.7±13.1	134.8±46.3	2011	63	68.3±8.1	147.6±42.4	-	-	-	-	5770	100	59.9±6.7	147.8±42.3	2474	62.69	53.4±5.8	138.8±43.2	680	62.79	45.3±14.3	124.0±46.4	911	61.14	24.4±3.8	111.2±31.0	481	30.77	69.1±7.9	134.3±40.3	2956	100	64.9±6.5	151.0±42.7
	Hispanic	17373	68.3	50.0±14.1	132.7±39.5	1933	63	54.2±14.9	133.8±45.0	24	37.5	71.1±7.5	133.8±37.5	11671	59.1	46.0±13.9	129.1±38.2	3745	100	60.3±6.7	143.2±38.4	-	-	-	-	1612	61.17	51.9±14.9	135.4±47.0	-	-	-	-	3421	49.96	68.2±7.3	130.1±36.3	-	-	-	-
	Asian	2316	57.5	65.7±11.3	140.9±38.8	265	58.1	46.3±14.0	121.0±45.6	1691	48.4	68.6±8.3	145.7±37.0	-	-	-	-	360	100	66.6±6.3	133.3±35.4	-	-	-	-	-	-	-	-	-	-	-	-	-	-	-	-	-	-	-	-
	Hawaiian	1900	50.2	64.3±8.2	144.3±36.6	-	-	-	-	1900	50.2	64.3±8.2	144.3±36.6	-	-	-	-	-	-	-	-	-	-	-	-	-	-	-	-	-	-	-	-	-	-	-	-	-	-	-	-
	Native American	591	98.1	61.1±7.9	139.9±38.7	23	52.2	52.7±14.5	135.0±51.5	-	-	-	-	-	-	-	-	568	100	61.4±7.3	140.1±38.1	-	-	-	-	-	-	-	-	-	-	-	-	-	-	-	-	-	-	-	-
	Other	321	47.4	46.4±14.4	123.3±40.9	321	47.4	46.4±14.4	123.3±40.9	-	-	-	-	-	-	-	-	-	-	-	-	-	-	-	-	-	-	-	-	-	-	-	-	-	-	-	-	-	-	-	-
	European	-	-	-	-	-	-	-	-	-	-	-	-	-	-	-	-	-	-	-	-	8878	53.47	54.3±5.7	138.4±38.6	833	44.5	61.4±10.3	131.9±41.4	1625	53.48	25.6±3.3	108.6±29.2	-	-	-	-	10995	100	67.2±6.2	156.4±37.4
TC	African American	10137	85	60.4±9.8	221.2±47.3	2048	62.3	53.8±13.2	212.2±51.9	2028	62.9	68.3±8.1	214.4±45.7	-	-	-	-	6061	100	59.9±6.7	226.5±45.5	2488	62.58	53.4±5.8	215.8±45.2	717	62.34	45.4±14.4	199.6±51.0	911	61.14	24.4±3.8	178.9±32.6	482	30.71	69.1±7.9	205.6±43.6	2966	100	64.9±6.5	230.4±45.4
	Hispanic	17802	68	50.1±14.1	211.3±46.8	2048	62.2	54.3±14.9	212.6±53.3	24	37.5	71.1±7.5	202.3±35.9	11880	58.7	46.1±13.8	205.6±45.3	3850	100	60.4±6.7	228.2±43.5	-	-	-	-	1697	60.4	52.1±15.0	212.3±54.1	-	-	-	-	3455	49.87	68.2±7.3	201.7±39.1	-	-	-	-
	Asian	2387	58.3	65.6±11.4	218.0±42.4	280	58.6	45.9±14.0	203.2±51.7	1704	48.4	68.6±8.3	218.0±40.5	-	-	-	-	403	100	66.7±6.3	228.5±39.6	-	-	-	-	-	-	-	-	-	-	-	-	-	-	-	-	-	-	-	-
	Hawaiian	1915	50.2	64.3±8.2	210.3±39.3	-	-	-	-	1915	50.2	64.3±8.2	210.3±39.2	-	-	-	-	-	-	-	-	-	-	-	-	-	-	-	-	-	-	-	-	-	-	-	-	-	-	-	-
	Native American	604	98	61.0±7.9	225.0±43.6	24	50	52.0±14.6	216.0±54.8	-	-	-	-	-	-	-	-	580	100	61.4±7.3	225.3±43.1	-	-	-	-	-	-	-	-	-	-	-	-	-	-	-	-	-	-	-	-
	Other	340	46.8	47.0±14.6	199.0±45.5	340	46.8	47.0±14.6	199.0±45.5	-	-	-	-	-	-	-	-	-	-	-	-	-	-	-	-	-	-	-	-	-	-	-	-	-	-	-	-	-	-	-	-
	European	-	-	-	-	-	-	-	-	-	-	-	-	-	-	-	-	-	-	-	-	9019	53.14	54.3±5.7	215.8±41.5	870	43.4	61.3±10.3	210.6±48.3	1633	53.34	25.6±3.3	176.3±31.4	-	-	-	-	11390	100	67.3±6.3	238.9±41.6
TG 2	African American	9980	84.4	60.4±9.9	4.6±0.5	2111	62	54±13.2	4.8±0.6	2021	62.9	68.3±8.1	4.5±0.5	-	-	-	-	5848	100	60.0±6.7	4.6±0.5	2489	62.6	53.4±5.8	4.6±0.5	735	62.45	45.9±14.5	4.6±0.5	911	61.14	24.4±3.8	4.1±0.4	482	30.71	69.1±7.9	4.6±0.5	2966	100	64.9±6.5	4.6±0.5
	Hispanic	17856	67.9	50.2±14.1	4.8±0.5	2122	61.8	54.8±14.9	5.0±0.6	24	37.5	71.1±7.5	4.8±0.4	11879	58.7	46.1±13.8	4.8±0.5	3831	100	60.3±6.7	5.0±0.5	-	-	-	-	1766	60.08	52.6±15.1	5.0±0.6	-	-	-	-	3455	49.87	68.2±7.3	4.9±0.5	-	-	-	-
	Asian	2381	58.1	65.6±11.5	4.8±0.5	283	58.3	46.2±14.2	4.8±0.6	1704	48.4	68.6±8.3	4.8±0.5	-	-	-	-	394	100	66.7±6.3	5.0±0.5	-	-	-	-	-	-	-	-	-	-	-	-	-	-	-	-	-	-	-	-
	Hawaiian	1915	50.2	64.3±8.2	4.7±0.5	-	-	-	-	1915	50.2	64.3±8.2	4.7±0.5	-	-	-	-	-	-	-	-	-	-	-	-	-	-	-	-	-	-	-	-	-	-	-	-	-	-	-	-
	Native American	604	98	61.0±7.9	4.9±0.5	24	50	52.0±14.6	4.8±0.6	-	-	-	-	-	-	-	-	580	100	61.4±7.3	5.0±0.5	-	-	-	-	-	-	-	-	-	-	-	-	-	-	-	-	-	-	-	-
	Other	360	45.6	47.9±14.8	4.9±0.5	360	45.6	47.9±14.8	4.9±0.5	-	-	-	-	-	-	-	-	-	-	-	-	-	-	-	-	-	-	-	-	-	-	-	-	-	-	-	-	-	-	-	-
	European	-	-	-	-	-	-	-	-	-	-	-	-	-	-	-	-	-	-	-	-	9021	53.14	54.3±5.7	4.8±0.5	935	42.1	61.9±10.5	4.8±0.5	1632	53.37	25.6±3.3	4.2±0.5	-	-	-	-	11310	100	67.2±6.2	4.9±0.5
1 Values are shown as mean±SD.
2 Triglyceride levels were natural log-transformed.
