# Supplementary material for: Minority-centric meta-analyses of blood lipid levels identify novel loci in the Population Architecture using Genomics and Epidemiology (PAGE) study
Source: PLoS Genet. 2020 Mar 30;16(3):e1008684. doi: 10.1371/journal.pgen.1008684 (PMC7145272; doi:10.1371/journal.pgen.1008684)
Supplement: S2 Table — (XLSX) [file pgen.1008684.s005.xlsx]

## Sheet: Sheet1
Table S2. Study-specific and conditional results of the novel loci identified in the minority meta-analysis
Trait	SNP	chr:pos	Gene	CA	NCA	BETA	SE	P	HetISq	HetPVal 1	P condition	ARIC AA						BioMe AA						BioMe HA						CARDIA AA						MEC AABC						MEC AAPC						MEC LABC
		chr_pos		CA	NCA	Beta	SE	P	HetISq	HetPVal		CAF	N	BETA	SE	P	P condition	CAF	N	BETA	SE	P	P condition	CAF	N	BETA	SE	P	P condition	CAF	N	BETA	SE	P	P condition	CAF	N	BETA	SE	P	P condition	CAF	N	BETA	SE	P	P condition	CAF	N
HDL	rs17102282	5:144103408	5q31	A	G	0.0398	0.0072	3.294e-08	47	0.04182	3.627e-08	0.486475	2489	0.0222741	0.0288606	0.440243	0.461141	0.48727	707	0.0164609	0.0513706	0.748639	0.997249	0.304495	1624	0.0779964	0.0367369	0.0337447	0.0228664	0.475894	911	0.0927532	0.0466739	0.0468938	0.0418137	0.439189	148	0.234185	0.125664	0.0623806	0.0675652	0.468563	334	0.264547	0.0746508	0.000394418	0.00020396	0.223831	449
HDL	rs11782435	8:13536115	DLC1	T	C	0.0632	0.0102	6.816e-10	17.9	0.2729	4.987e-09	0.0795554	2489	0.0705575	0.0537365	0.189173	0.130979	0.0732341	707	-0.037436	0.0975406	0.701127	0.606319	0.134453	1624	0.0839461	0.0491966	0.0879448	0.0889245	0.0787058	911	-0.0498491	0.0881672	0.571807	0.699153	0.114929	148	0.0606964	0.178545	0.733894	NA	0.106521	334	-0.096304	0.119723	0.421172	0.937659	0.139003	449
HDL	rs145312881	9:89053469	ZCCHC6	A	G	0.5041	0.0891	1.547e-08	27.7	0.2507	1.773e-08	0.0046595	2489	0.190187	0.211235	0.367931	0.454627	NA	NA	NA	NA	NA	NA	NA	NA	NA	NA	NA	NA	NA	NA	NA	NA	NA	NA	NA	NA	NA	NA	NA	NA	NA	NA	NA	NA	NA	NA	NA	NA
HDL	rs75405126	14:53797383	DDHD1	T	C	0.763	0.136	2.07e-08	0	1	2.29e-08	NA	NA	NA	NA	NA	NA	NA	NA	NA	NA	NA	NA	NA	NA	NA	NA	NA	NA	NA	NA	NA	NA	NA	NA	NA	NA	NA	NA	NA	NA	NA	NA	NA	NA	NA	NA	NA	NA
TG	rs186278890	2:74612959	MTHFD2	C	T	0.537	0.0867	5.743e-10	60.7	0.07851	3.598e-09	0.0042965	2489	0.444088	0.209683	0.0341834	0.0255129	NA	NA	NA	NA	NA	NA	NA	NA	NA	NA	NA	NA	0.00333809	911	-0.265938	0.38514	0.489881	0.321038	NA	NA	NA	NA	NA	NA	NA	NA	NA	NA	NA	NA	NA	NA
CA, coded allele; NCA, non-coded allele.
1 HetPVal>0.008 (0.05/6 loci) was considered as not showing significant evidence of heterogeneity across studies.
[truncated: 28 more columns]
