# Supplementary material for: Minority-centric meta-analyses of blood lipid levels identify novel loci in the Population Architecture using Genomics and Epidemiology (PAGE) study
Source: PLoS Genet. 2020 Mar 30;16(3):e1008684. doi: 10.1371/journal.pgen.1008684 (PMC7145272; doi:10.1371/journal.pgen.1008684)
Supplement: S3 Table — (XLSX) [file pgen.1008684.s006.xlsx]

## Sheet: Sheet1
Table S3. Ethnic-specific results of the novel loci identified in the minority meta-analysis
Trait	SNP	chr:pos	Gene	CA	NCA	BETA	SE	P	AA (N=17,641)				Hispanic (N=22,830)				Asian (N=2,378)				Hawaiian (N=1,912)				Native American (N=604)				Other (N=333)
		chr_pos		CA	NCA	Beta	SE	P	CAF	BETA	SE	P	CAF	BETA	SE	P	CAF	BETA	SE	P	CAF	BETA	SE	P	CAF	BETA	SE	P	CAF	BETA	SE	P
HDL	rs17102282	5:144103408	5q31	A	G	0.0398	0.0072	3.294e-08	0.471	0.044	0.011	4.89e-05	0.249	0.045	0.011	3.18e-05	0.399	-0.027	0.03	0.358	0.246	-0.007	0.039	0.852	0.199	0.101	0.075	0.18	0.3	0.078	0.083	0.348
HDL	rs11782435	8:13536115	DLC1	T	C	0.0632	0.0102	6.816e-10	0.089	0.014	0.019	0.472	0.133	0.085	0.014	8.79e-10	0.074	0.145	0.055	0.00767	0.204	0.059	0.04	0.141	0.162	0.085	0.076	0.264	0.151	0.127	0.11	0.248
HDL	rs145312881	9:89053469	ZCCHC6	A	G	0.5041	0.0891	1.547e-08	0.004	0.462	0.095	1.14e-06	NA	NA	NA	NA	NA	NA	NA	NA	NA	NA	NA	NA	NA	NA	NA	NA	NA	NA	NA	NA
HDL	rs75405126	14:53797383	DDHD1	T	C	0.763	0.136	2.07e-08	NA	NA	NA	NA	NA	NA	NA	NA	0.007	0.465	0.175	0.0079	0.008	0.953	0.185	2.71e-07	NA	NA	NA	NA	NA	NA	NA	NA
TG	rs186278890	2:74612959	MTHFD2	C	T	0.537	0.0867	5.743e-10	0.004	0.57	0.097	3.62e-09	NA	NA	NA	NA	NA	NA	NA	NA	NA	NA	NA	NA	NA	NA	NA	NA	NA	NA	NA	NA
CA, coded allele; NCA, non-coded allele.
