# Supplementary material for: Minority-centric meta-analyses of blood lipid levels identify novel loci in the Population Architecture using Genomics and Epidemiology (PAGE) study
Source: PLoS Genet. 2020 Mar 30;16(3):e1008684. doi: 10.1371/journal.pgen.1008684 (PMC7145272; doi:10.1371/journal.pgen.1008684)
Supplement: S4 Table — (XLSX) [file pgen.1008684.s007.xlsx]

## Sheet: Sheet1
Table S4. Study-specific and conditional results of the novel loci identified in the minority plus European meta-analysis
Trait	SNP	chr:pos	Gene	CA	NCA	BETA	SE	P	HetISq	HetPVal 1	P condition	ARIC AA						ARIC EA						BioMe AA						BioMe EA Affymetrix						BioMe EA Illumina						BioMe HA						CARDIA AA
		chr_pos		CA	NCA	Beta	SE	P	HetISq	HetPVal		CAF	N	BETA	SE	P	P condition	CAF	N	BETA	SE	P	P condition	CAF	N	BETA	SE	P	P condition	CAF	N	BETA	SE	P	P condition	CAF	N	BETA	SE	P	P condition	CAF	N	BETA	SE	P	P condition	CAF	N
HDL	rs12940636	17:53400110	HLF	C	T	0.0249	0.0043	9.12e-09	0	0.9718	5.75e-09	0.178184	2489	0.04236	0.0371373	0.254024	0.270437	0.338433	9021	0.0328792	0.0153011	0.0316497	0.0284627	0.195898	707	0.028549	0.0649592	0.660306	0.662318	0.322917	240	-0.0339316	0.10912	0.755835	0.930498	0.306321	617	-0.0578804	0.0637412	0.36385	0.272663	0.249692	1624	0.0178456	0.0382502	0.640823	0.652783	0.187706	911
LDL	rs35882350	12:623129	B4GALNT3	G	A	0.0329	0.0051	1.25e-10	20.2	0.2035	1.36e-10	0.186998	2474	0.0414371	0.0443764	0.350426	0.412363	0.26673	8878	0.0680341	0.0176291	0.000114	0.000126	0.17031	680	-0.115327	0.0864036	0.181959	0.191294	0.23358	232	0.160154	0.102773	0.119157	NA	0.248563	601	0.0321061	0.0671028	0.632322	0.885881	0.193681	1612	0.0510679	0.0485285	0.29265	0.314436	0.189026	911
LDL	rs3747910	20:5528518	GPCPD1	G	A	-0.0283	0.005	2.08e-08	36.6	0.05201	1.83e-08	0.252237	2474	-0.0538061	0.0352851	0.127285	0.127357	0.205142	8878	-0.0603784	0.018073	0.000835354	0.000856825	0.239706	680	-0.00203791	0.0633868	0.974352	0.8246	0.178935	232	-0.0337529	0.105155	0.748224	0.962756	0.163062	601	0.013895	0.0713923	0.845683	0.697604	0.19696	1612	-0.0583637	0.0444414	0.189091	0.163009	0.252225	911
TC	rs35882350	12:623129	B4GALNT3	G	A	0.0282	0.005	2.04e-08	12	0.3046	1.08e-08	0.186868	2488	0.0501853	0.0435538	0.249214	0.305851	0.266393	9019	0.0562905	0.0175284	0.00132097	0.00107791	0.170711	717	-0.126784	0.08054	0.115448	0.130761	0.239318	245	0.0923366	0.107247	0.389253	0.252065	0.245674	625	0.00965646	0.0661396	0.88392	0.91436	0.195517	1697	0.0308751	0.0471157	0.512272	0.527568	0.189026	911
TC	rs199986018	20:5544985	GPCPD1	C	A	-0.0382	0.0067	1.43e-08	34.5	0.07061	4.03e-08	0.238788	2488	-0.0459604	0.0354665	0.195017	0.187833	0.199537	9019	-0.0579471	0.018269	0.00151456	0.00183462	0.236637	717	-0.0114954	0.0604991	0.849302	0.913161	0.17012	245	-0.0732769	0.111813	0.51224	0.582025	0.156253	625	-0.0475973	0.0712471	0.504096	0.638069	0.19669	1697	-0.0900398	0.0437659	0.0396568	0.0226674	0.240391	911
CA, coded allele; NCA, non-coded allele; NR, not reported.
1 HetPVal<0.017 (0.05/3) was considered as not showing significant evidence of heterogeneity across studies.
[truncated: 82 more columns]
