# Supplementary material for: Minority-centric meta-analyses of blood lipid levels identify novel loci in the Population Architecture using Genomics and Epidemiology (PAGE) study
Source: PLoS Genet. 2020 Mar 30;16(3):e1008684. doi: 10.1371/journal.pgen.1008684 (PMC7145272; doi:10.1371/journal.pgen.1008684)
Supplement: S5 Table — (XLSX) [file pgen.1008684.s008.xlsx]

## Sheet: Sheet1
Table S5. Replication of the nine novel loci
Trait	SNP	Gene	chr:pos	CA	NCA	MVP AA						MVP Hispanic						MVP combined					the Global Hispanic Lipids Consortium					eMERGE AA						eMERGE Hispanic						eMERGE combined					UKBB European
						N	CAF	BETA	SE	P	info	N	CAF	BETA	SE	P	info	N	CAF	BETA	SE	P	N	CAF	BETA	SE	P	N	CAF	BETA	SE	P	Rsq	N	CAF	BETA	SE	P	Rsq	N	CAF	BETA	SE	P	N	CAF	BETA	SE	P
HDL	rs17102282	5q31	5:144103408	A	G	56833	0.488	-0.001917	0.00597916	0.748504	0.987	23946	0.235	0.0218529	0.0106429	0.040056	0.992	291746	0.26	0.0015	0.0034	0.6624	8985	0.318	0.017	0.03	0.598	5307	0.4764	0.00106108	0.017024	0.949944	0.989	1968	0.2518	0.0559726	0.0319251	0.0727222	0.989	46453	0.176	0.00544572	0.00720786	0.430378	315133	0.12	0.0053709	0.003502	0.12511
HDL	rs11782435	DLC1	8:13536115	T	C	56833	0.091	0.00886767	0.0117845	0.451761	0.766	23946	0.143	0.00231737	0.0137559	0.86622	0.893	291746	0.202	0.0052	0.0036	0.1508	10687	0.211	0.047	0.036	0.267	5307	0.08143	-0.0157844	0.0314803	0.617	0.940207	1968	0.1196	0.066067	0.0439716	0.135759	0.940207	46453	0.194	0.00238784	0.00724521	0.741765	315133	0.229	0.0048857	0.0027287	0.073372
HDL	rs145312881	ZCCHC6	9:89053469	A	G	56833	0.003	0.0783905	0.0619523	0.205756	0.733	23946	0.001	-0.325865	0.278995	0.242821	0.521	80779	0.003	0.0594	0.0605	0.3261	NA	NA	NA	NA	NA	NA	NA	NA	NA	NA	NA	NA	NA	NA	NA	NA	NA	NA	NA	NA	NA	NA	NA	NA	NA	NA	NA
HDL	rs75405126	DDHD1	14:53797383	T	C	NA	NA	NA	NA	NA	NA	NA	NA	NA	NA	NA	NA	NA	NA	NA	NA	NA	NA	NA	NA	NA	NA	NA	NA	NA	NA	NA	NA	NA	NA	NA	NA	NA	NA	NA	NA	NA	NA	NA	NA	NA	NA	NA	NA
HDL	rs12940636	HLF	17:53400110	C	T	56833	0.198	0.00543542	0.00805828	0.499988	0.848	23946	0.252	0.0129897	0.0109126	0.233923	0.925	291746	0.312	0.0061	0.003	0.04198	8985	0.31	-0.047	0.023	0.214	5307	0.1918	0.003274	0.0218758	0.882	0.948893	1968	0.2194	-0.0284786	0.0344116	0.409564	0.948893	46453	0.318	0.0106788	0.00614306	0.081935	315133	0.347	0.0091056	0.0024021	0.00015029
LDL	rs35882350	B4GALNT3	12:623129	G	A	57280	0.19	0.0280153	0.00859132	0.0011113	0.77	24742	0.161	-0.00351921	0.0128219	0.783727	0.893	297218	0.241	0.0098	0.0032	0.002599	10410	0.22	0.061	0.026	0.00561	5217	0.1926	-0.0322398	0.0219269	0.144237	0.888999	1923	0.1505	0.0414608	0.0369349	0.252707	0.888999	45100	0.244	0.00328736	0.0067329	0.626	343621	0.262	0.014276	0.0026742	9.38e-08
LDL	rs3747910	GPCPD1	20:5528518	G	A	57280	0.249	-0.0104365	0.00758478	0.168834	0.812	24742	0.175	-0.0183205	0.0125642	0.144811	0.883	297218	0.208	-0.0053	0.0034	0.1175	8738	0.248	2.73e-06	0.023	0.771	5217	0.2392	-0.00894188	0.0203327	0.663088	0.952226	1923	0.1617	-0.00623476	0.0364787	0.863222	0.952226	45100	0.203	-0.00732092	0.00721477	0.312489	343621	0.214	-0.010531	0.0029125	0.0002993
TC	rs903381	PCSK1	5:95399878	A	G	57332	0.039	0.0111079	0.0165225	0.501404	0.845	24743	0.006	-0.0367838	0.0657459	0.575836	0.795	297626	0.037	0.0054	0.0158	0.7321	NA	NA	NA	NA	NA	5313	0.039	-0.031	0.046	0.491	0.571	1881	0.008	-0.093	0.151	0.525	0.571	46708	0.005	-0.049	0.042	0.242	NA	NA	NA	NA	NA
TC	rs35882350	B4GALNT3	12:623129	G	A	57332	0.19	0.028627	0.00858636	0.000856569	0.771	24743	0.161	-0.00318184	0.0128247	0.804057	0.893	297626	0.241	0.0103	0.0032	0.001508	10701	0.228	0.065	0.03	0.017	5313	0.1926	-0.0491526	0.0223609	0.0296432	0.888999	1881	0.1505	0.00085261	0.036619	0.981037	0.888999	46708	0.244	-0.00190828	0.00696555	0.784744	344278	0.263	0.012996	0.0026318	7.89e-07
TC	rs199986018	GPCPD1	20:5544985	C	A	57332	0.239	-0.00724497	0.00760574	0.340814	0.83	24743	0.17	-0.0229215	0.0125946	0.0687793	0.901	297626	0.2	-0.0092	0.0034	0.007689	9507	0.248	-0.038	0.027	0.508	NA	NA	NA	NA	NA	NA	NA	NA	NA	NA	NA	NA	NA	NA	NA	NA	NA	344278	0.208	-0.011996	0.0029361	4.4e-05
TG 1	rs182013227	MTHFD2	2:74612959	C	T	56439	0.004	0.013	0.049	0.786	0.839	24063	0.0004	-0.039	0.256	0.879	0.796	291993	0.004	0.02	0.048	0.685	NA	NA	NA	NA	NA	NA	NA	NA	NA	NA	NA	NA	NA	NA	NA	NA	NA	NA	NA	NA	NA	NA	NA	NA	NA	NA	NA
CA, coded allele; NCA, non-coded allele; AA, African American; MVP, Million Veteran Program; eMERGE, Electronic Medical Records and Genomic; UKBB, UK Biobank; JHS, Jackson Heart Study.
1 In MVP, rs186278890 was used as a proxy of rs182013227 (r2=1 in AA).
2 Kaiser combined results were derived from meta-analyses of non-hispanic whites, Latinos, East Asians, African Americans and South Asians. Ancestry-specific results are not available on the GWAS Catalog website.
[truncated: 28 more columns]
