# Supplementary material for: Minority-centric meta-analyses of blood lipid levels identify novel loci in the Population Architecture using Genomics and Epidemiology (PAGE) study
Source: PLoS Genet. 2020 Mar 30;16(3):e1008684. doi: 10.1371/journal.pgen.1008684 (PMC7145272; doi:10.1371/journal.pgen.1008684)
Supplement: S6 Table — (XLSX) [file pgen.1008684.s009.xlsx]

## Sheet: Sheet1
Table S6. Significant gene-lipid associations identified in the PrediXcan analysis
Trait	Tissue	Gene	Chr	Start	End	Beta	SE	P	Gene type	Asian			AA			Hispanic			Native American			Hawaiian
										Beta	SE	P	Beta	SE	P	Beta	SE	P	Beta	SE	P	Beta	SE	P
HDL	Adipose_Subcutaneous	KLF14	7	130417401	130418888	-5.93349	1.0388	1.11759e-08	protein_coding	-11.5493	4.3	0.00723376	-5.93185	2.31243	0.0103114	-6.03551	1.24893	1.34815e-06	-3.21405	6.36059	0.613343	-0.814145	4.33873	0.851154
	Adipose_Subcutaneous	LPL	8	19759228	19824769	-5.77026	0.627872	3.92163e-20	protein_coding	-12.6026	3.12273	5.44244e-05	-5.31672	1.27586	3.08407e-05	-5.18869	0.760358	8.8531e-12	-11.5557	3.91859	0.00318873	-3.77379	3.06181	0.217749
	Whole_Blood	LPL	8	19759228	19824769	-10.3823	1.36593	2.94172e-14	protein_coding	-21.6096	6.7676	0.00140755	-9.52202	2.41819	8.22792e-05	-9.78406	1.77506	3.54875e-08	-25.2402	9.90166	0.0108005	-5.27255	7.89412	0.504192
	Adipose_Subcutaneous	AP006216.11	11	116645826	116646592	-3.46797	0.721913	1.55635e-06	lincRNA	-7.63659	5.70656	0.180827	-4.01841	1.39196	0.00389094	-3.70298	0.871053	2.12672e-05	2.40463	4.50221	0.593272	3.12324	3.74542	0.404347
	Adipose_Visceral_Omentum	ZNF664	12	124456392	124499986	-4.45432	0.868117	2.88179e-07	protein_coding	0.136327	3.52806	0.969177	-5.18003	1.74723	0.00302966	-4.21166	1.09666	0.000122805	-7.77972	5.76361	0.17708	-6.70049	3.64524	0.0660407
	Adipose_Subcutaneous	ZNF664	12	124456392	124499986	-2.20645	0.45351	1.14298e-06	protein_coding	0.250139	1.78731	0.888697	-2.65349	0.931319	0.00438332	-2.22735	0.570568	9.47201e-05	-4.18407	2.98724	0.16132	-2.18835	1.86089	0.239609
	Liver	ALDH1A2	15	58245622	58790065	2.77633	0.502158	3.22443e-08	protein_coding	2.16903	2.40961	0.368037	0.679952	1.07987	0.528918	3.78888	0.594121	1.80259e-10	3.17344	3.22887	0.32569	3.23827	2.39271	0.175931
	Liver	LIPC	15	58702768	58861151	1.62991	0.184156	8.69618e-19	protein_coding	2.57438	0.713654	0.000309367	0.978944	0.406576	0.0160499	1.76123	0.221636	1.91925e-15	1.64035	1.11749	0.142134	1.98531	0.858356	0.0207271
	Adipose_Subcutaneous	ACD	16	67691415	67694713	2.28833	0.458374	5.96708e-07	protein_coding	4.99641	3.68867	0.175568	2.72247	0.738792	0.000228675	1.95923	0.620457	0.00159005	-0.403248	3.2789	0.902121	-1.85968	2.92346	0.524696
	Whole_Blood	LCAT	16	67973653	67978034	-8.74329	1.24721	2.37888e-12	protein_coding	-17.3366	7.13601	0.0151217	-8.48763	2.50892	0.000717047	-8.64843	1.48527	5.7874e-09	-9.22548	7.81679	0.237916	-5.23871	7.09573	0.460338
	Adipose_Subcutaneous	LCAT	16	67973653	67978034	-5.49756	0.862797	1.86839e-10	protein_coding	-9.89205	3.63784	0.00654385	-4.5041	2.17497	0.03837	-5.70983	0.975266	4.78043e-09	-5.85198	5.1128	0.252385	-0.355358	4.5597	0.93788
	Whole_Blood	SLC12A4	16	67977377	68003504	-6.04938	0.903033	2.09903e-11	protein_coding	-9.08333	4.01616	0.0237162	-7.09073	1.95223	0.000281098	-5.6798	1.06574	9.85215e-08	-4.31771	5.3906	0.423149	-0.947163	4.87532	0.845959
	Whole_Blood	DPEP3	16	68009566	68014732	8.45652	1.32777	1.90315e-10	protein_coding	15.194	5.32718	0.00434227	8.00479	3.07994	0.00934943	8.45236	1.5461	4.57977e-08	8.327	8.05537	0.301267	0.433245	7.11797	0.951466
	Liver	APOC4	19	45445495	45452820	-2.0132	0.383399	1.51332e-07	protein_coding	-2.44992	1.57471	0.119757	-1.42609	0.784091	0.0689449	-1.71934	0.47505	0.000295423	-1.69093	2.553	0.507761	-6.37676	1.68121	0.000148862
	Whole_Blood	LILRA3	19	54799854	54809952	0.876588	0.161357	5.55361e-08	protein_coding	0.0477051	0.598714	0.936492	1.31735	0.42736	0.00205244	0.873602	0.189107	3.84444e-06	-0.0305922	0.948792	0.974278	1.24313	0.591475	0.035576
	Adipose_Subcutaneous	LILRA3	19	54799854	54809952	1.16668	0.227615	2.9649e-07	protein_coding	-0.0390584	0.823697	0.96218	1.77331	0.588482	0.00258372	1.17335	0.269231	1.31171e-05	0.107756	1.34474	0.936133	1.56772	0.83982	0.0619386
	Adipose_Visceral_Omentum	LILRA3	19	54799854	54809952	0.839245	0.171029	9.24576e-07	protein_coding	0.302043	0.626322	0.629629	1.3273	0.449976	0.00318062	0.76509	0.202116	0.000153463	-0.051852	1.01659	0.959321	1.27246	0.606777	0.0359862
LDL	Whole_Blood	PCSK9	1	55505221	55530525	-20.5871	3.1	3.11532e-11	protein_coding	-29.6502	11.6632	0.0110153	-14.9025	6.31277	0.0182412	-23.9756	3.93045	1.06093e-09	-0.179982	21.6552	0.993369	-8.55906	12.5559	0.495443
	Liver	ANGPTL3	1	63063158	63071830	-5.36997	1.00378	8.80696e-08	protein_coding	-4.0237	3.72232	0.279712	-4.74704	2.14932	0.0272011	-6.42337	1.26625	3.92126e-07	-6.25545	6.94739	0.367906	-3.50606	3.38282	0.300001
	Liver	CELSR2	1	109792641	109818372	27.4727	1.69721	6.23097e-59	protein_coding	41.4301	9.70909	1.97991e-05	24.1193	3.02971	1.70765e-15	28.493	2.18483	7.12483e-39	32.1337	11.6525	0.00582187	42.3677	10.496	5.42416e-05
	Liver	PSRC1	1	109822178	109825808	13.2507	1.31106	5.152e-24	protein_coding	0.839941	6.04071	0.889413	13.7114	2.56923	9.46036e-08	14.0123	1.6468	1.7572e-17	24.8584	8.8134	0.00479453	11.4975	5.92667	0.0523852
	Liver	SORT1	1	109852192	109940573	17.1244	1.31587	1.0216e-38	protein_coding	18.1526	7.25934	0.012399	14.4108	2.36787	1.15774e-09	18.7396	1.70284	3.61772e-28	18.8924	8.97785	0.0353498	18.8897	6.9408	0.00649779
	Liver	ATXN7L2	1	110026101	110035426	4.5899	0.674078	9.81793e-12	protein_coding	3.63691	4.48489	0.417409	4.76887	1.36934	0.000496553	4.44238	0.817177	5.44126e-08	6.22331	4.32273	0.14996	7.85188	3.33605	0.0185902
	Adipose_Subcutaneous	AC067959.1	2	21444047	22193831	6.22247	0.885224	2.07625e-12	lincRNA	3.17087	3.77315	0.400697	10.5397	1.83474	9.21765e-09	4.81471	1.11132	1.47477e-05	-4.57648	6.40348	0.474803	5.04505	3.73665	0.176966
	Whole_Blood	NRBP1	2	27650657	27665126	-4.36122	0.910141	1.65286e-06	protein_coding	0.749201	4.40668	0.864998	-4.96169	2.00827	0.0134876	-4.99549	1.10845	6.58301e-06	0.0422221	6.2154	0.99458	-1.18226	3.26328	0.717132
	Adipose_Subcutaneous	POC5	5	74969949	75013313	-4.73152	0.991472	1.82208e-06	protein_coding	-9.28132	3.25067	0.00430091	-3.6642	2.29217	0.109915	-5.05469	1.23193	4.07725e-05	-9.78702	5.98993	0.102277	-1.49291	4.38924	0.733759
	Adipose_Visceral_Omentum	SLC22A1	6	160542821	160579750	-12.2958	2.26024	5.3266e-08	protein_coding	-5.46819	6.27622	0.383615	-9.80432	7.32545	0.180769	-16.2473	2.61322	5.05639e-10	13.0509	16.2319	0.421383	1.89547	8.12838	0.815612
	Adipose_Visceral_Omentum	FADS1	11	61567099	61596790	-28.3884	4.34849	6.65068e-11	protein_coding	10.4899	12.1576	0.388235	-17.5085	14.3885	0.223663	-37.1783	5.11388	3.59309e-13	-68.7361	31.0644	0.0269186	-35.8905	13.8482	0.00955011
	Liver	FADS3	11	61640991	61659523	-4.3699	0.874399	5.8046e-07	protein_coding	4.3617	3.59492	0.225018	-3.16863	1.74423	0.0692735	-5.44668	1.14224	1.85669e-06	-7.68617	5.77569	0.183262	-8.58111	3.14966	0.00644072
	Adipose_Subcutaneous	HNRNPA1P10	19	11776884	11777845	13.7958	2.37058	5.89842e-09	pseudogene	19.0799	8.27032	0.0210527	16.4774	5.06842	0.00115004	12.83	2.97549	1.61869e-05	12.1008	15.5994	0.437913	2.90124	9.9771	0.771212
TC	Whole_Blood	PCSK9	1	55505221	55530525	-21.1589	3.43743	7.48758e-10	protein_coding	-30.263	12.6402	0.0166572	-13.0177	6.69146	0.0517246	-25.4068	4.52437	1.95943e-08	-4.46291	23.9367	0.852095	-15.7534	13.2569	0.23471
	Whole_Blood	DOCK7	1	62920399	63153969	-11.5744	1.8921	9.52242e-10	protein_coding	-2.10899	7.11854	0.767026	-7.6915	3.55378	0.0304401	-15.3659	2.55576	1.82977e-09	-24.5028	13.3496	0.0664355	-9.31267	6.39119	0.145086
	Liver	ANGPTL3	1	63063158	63071830	-7.84948	1.11127	1.62357e-12	protein_coding	-8.70229	4.02042	0.0304242	-7.1515	2.2729	0.0016528	-9.51531	1.45371	5.92825e-11	-3.65686	7.66117	0.633131	-1.74381	3.57473	0.62568
	Liver	CELSR2	1	109792641	109818372	27.3337	1.87987	6.73445e-48	protein_coding	37.6771	10.4627	0.000316905	24.8233	3.21275	1.10535e-14	27.9197	2.51441	1.20098e-28	43.2821	13.042	0.000904497	33.0958	11.1172	0.002911
	Liver	PSRC1	1	109822178	109825808	13.6429	1.4538	6.33225e-21	protein_coding	-3.41142	6.51159	0.600348	14.9523	2.72698	4.17973e-08	13.9654	1.89714	1.82119e-13	36.1308	9.71242	0.000199172	10.6555	6.26156	0.0888058
	Liver	SORT1	1	109852192	109940573	17.2193	1.45983	4.12109e-32	protein_coding	16.2577	7.83608	0.0380128	15.1994	2.51733	1.56132e-09	18.2527	1.96241	1.38924e-20	26.064	9.94205	0.0087521	16.8856	7.3271	0.021192
	Liver	ATXN7L2	1	110026101	110035426	4.57522	0.746449	8.82612e-10	protein_coding	5.74674	4.85477	0.236519	4.61702	1.44467	0.00139397	4.52296	0.933675	1.27089e-06	11.1099	4.76557	0.0197386	3.53203	3.53584	0.317832
	Adipose_Subcutaneous	AC067959.1	2	21444047	22193831	6.21613	0.987622	3.09321e-10	lincRNA	5.00787	4.04351	0.215532	9.92127	1.94719	3.48433e-07	4.85867	1.27213	0.000133826	-9.49345	7.04177	0.177606	7.34132	3.95405	0.0633598
	Adipose_Visceral_Omentum	PPM1G	2	27604061	27632554	-16.3621	2.26524	5.08053e-13	protein_coding	-15.6154	10.3243	0.13041	-12.5478	4.15628	0.0025361	-20.5263	3.00919	9.0281e-12	-12.1265	16.5407	0.463478	-0.309981	9.00225	0.972531
	Adipose_Subcutaneous	PPM1G	2	27604061	27632554	-14.1455	2.43659	6.41928e-09	protein_coding	-12.6932	11.0386	0.25019	-4.08847	5.1802	0.429966	-18.5333	3.05232	1.26413e-09	-25.4993	16.2379	0.116331	-8.7416	8.43307	0.299929
	Whole_Blood	NRBP1	2	27650657	27665126	-8.15059	1.00693	5.75114e-16	protein_coding	-5.41967	4.76535	0.255409	-7.27176	2.11901	0.000599857	-9.25166	1.27178	3.47496e-13	-6.72333	6.76925	0.320604	-4.45906	3.41989	0.192281
	Liver	NRBP1	2	27650657	27665126	-15.3536	2.14128	7.48515e-13	protein_coding	-9.21445	9.64226	0.339258	-12.1279	4.75069	0.0106842	-17.4646	2.64162	3.80925e-11	-19.5362	14.2927	0.171666	-6.51162	7.45032	0.382115
	Adipose_Subcutaneous	NRBP1	2	27650657	27665126	-5.70593	0.942986	1.44026e-09	protein_coding	-5.24476	4.49902	0.243713	-3.29151	1.89826	0.0829258	-7.13792	1.19687	2.46402e-09	-7.73424	6.49094	0.23344	-3.24987	3.4443	0.345399
	Whole_Blood	KRTCAP3	2	27665233	27669348	6.39888	1.27114	4.80403e-07	protein_coding	6.4635	6.212	0.298114	1.79308	2.71977	0.509718	8.6041	1.57817	4.98162e-08	4.55411	8.24751	0.580825	3.46238	4.51302	0.442964
	Adipose_Subcutaneous	POC5	5	74969949	75013313	-5.80998	1.10082	1.30696e-07	protein_coding	-12.8886	3.51858	0.00024928	-2.821	2.42438	0.244587	-6.7267	1.39817	1.50115e-06	-8.32976	6.666	0.21145	-1.34229	4.63182	0.771971
	Adipose_Visceral_Omentum	SLC22A1	6	160542821	160579750	-13.7877	2.507	3.80474e-08	protein_coding	-2.81358	6.77072	0.677738	-10.3586	7.75741	0.181773	-18.9925	3.00477	2.6023e-10	7.71506	17.8134	0.664939	6.8033	8.57794	0.427711
	Adipose_Visceral_Omentum	FADS1	11	61567099	61596790	-24.7871	4.82485	2.78583e-07	protein_coding	9.21459	13.1357	0.482995	-9.79502	15.2764	0.521402	-33.4569	5.85744	1.11748e-08	-69.3056	34.4393	0.0441781	-33.0584	14.6113	0.0236649
	Adipose_Subcutaneous	HNRNPA1P10	19	11776884	11777845	15.7383	2.64018	2.5055e-09	pseudogene	22.6209	8.94523	0.0114446	19.3394	5.36651	0.000313699	13.9867	3.42144	4.35187e-05	22.4679	17.1762	0.190845	2.97705	10.525	0.777289
TG	Whole_Blood	DOCK7	1	62920399	63153969	-0.152844	0.021994	3.66983e-12	protein_coding	-0.0600817	0.0910606	0.509383	-0.0923722	0.0376145	0.0140586	-0.209278	0.0303302	5.20114e-12	-0.228075	0.164222	0.164887	-0.0625712	0.0876149	0.475127
	Liver	ANGPTL3	1	63063158	63071830	-0.10316	0.013022	2.337e-15	protein_coding	-0.130084	0.0513696	0.0113311	-0.128831	0.0240397	8.36356e-08	-0.113235	0.0174814	9.33056e-11	-0.094054	0.0929983	0.311848	0.0534731	0.049188	0.276985
	Whole_Blood	SLC5A6	2	27422455	27435826	-0.0485065	0.009506	3.34806e-07	protein_coding	-0.150546	0.0435205	0.000541764	0.001125	0.0238547	0.962385	-0.0518895	0.0113995	5.31591e-06	-0.0738793	0.0718283	0.303689	-0.0650138	0.0352113	0.0648354
	Whole_Blood	ATRAID	2	27434895	27440046	0.104662	0.0153274	8.58565e-12	protein_coding	0.270501	0.0719944	0.00017179	0.0576357	0.0316841	0.0689002	0.109505	0.0193695	1.57227e-08	0.145715	0.107758	0.176298	0.127724	0.0581311	0.0280081
	Adipose_Subcutaneous	ATRAID	2	27434895	27440046	0.0423577	0.00841819	4.86168e-07	protein_coding	0.10922	0.0396579	0.00588627	0.0174129	0.0158803	0.272855	0.0489727	0.0110606	9.52535e-06	0.027018	0.0601181	0.653132	0.0608327	0.0309076	0.049044
	Adipose_Visceral_Omentum	CAD	2	27440258	27466811	-0.114054	0.0201998	1.63957e-08	protein_coding	-0.364715	0.114913	0.00150435	-0.0818863	0.0394975	0.0381537	-0.116108	0.0251018	3.73761e-06	-0.0622501	0.148409	0.674888	-0.212415	0.0955354	0.0261876
	Adipose_Subcutaneous	PPM1G	2	27604061	27632554	-0.271593	0.028549	1.848e-21	protein_coding	-0.48676	0.140008	0.000507692	-0.130462	0.0546959	0.0170684	-0.311237	0.0367295	2.37623e-17	-0.235843	0.198361	0.234457	-0.336303	0.114061	0.00319381
	Adipose_Visceral_Omentum	PPM1G	2	27604061	27632554	-0.209427	0.0263294	1.80429e-15	protein_coding	-0.224202	0.131052	0.08712	-0.175249	0.043928	6.62264e-05	-0.220592	0.0356918	6.39145e-10	-0.222095	0.200904	0.268952	-0.27799	0.121082	0.021683
	Whole_Blood	NRBP1	2	27650657	27665126	-0.133407	0.0117864	1.05998e-29	protein_coding	-0.188909	0.0604382	0.00177413	-0.115278	0.0224383	2.78384e-07	-0.135472	0.0151969	4.90173e-19	-0.154837	0.0822259	0.0596903	-0.147285	0.0462874	0.00146277
	Liver	NRBP1	2	27650657	27665126	-0.255868	0.025039	1.63379e-24	protein_coding	-0.425349	0.122252	0.000502747	-0.17898	0.0501963	0.000363021	-0.267445	0.0316744	3.07755e-17	-0.315653	0.173775	0.0693017	-0.311626	0.100711	0.00197294
	Adipose_Subcutaneous	NRBP1	2	27650657	27665126	-0.104413	0.0110504	3.4252e-21	protein_coding	-0.20517	0.0570356	0.00032162	-0.0527687	0.0201033	0.00866798	-0.121844	0.0143851	2.45093e-17	-0.0898485	0.0793105	0.257269	-0.12787	0.0467131	0.00619365
	Whole_Blood	KRTCAP3	2	27665233	27669348	0.119984	0.0148432	6.29476e-16	protein_coding	0.204198	0.0787491	0.00951366	0.0436643	0.02875	0.128823	0.144077	0.0188703	2.25641e-14	0.120538	0.100668	0.231158	0.140993	0.0615443	0.0219682
	Adipose_Visceral_Omentum	SCN11A	3	38887260	38992052	-0.0715552	0.0148144	1.36449e-06	protein_coding	-0.0723603	0.0694906	0.297738	-0.114264	0.0302943	0.000162082	-0.0628062	0.0182773	0.000589724	-0.221575	0.10254	0.030705	0.066176	0.0802245	0.409437
	Adipose_Subcutaneous	KLF14	7	130417401	130418888	0.227627	0.0370233	7.83624e-10	protein_coding	0.368221	0.139907	0.00849114	0.190371	0.0720892	0.00827184	0.255912	0.0483003	1.16857e-07	0.0999671	0.254248	0.694181	0.126082	0.155939	0.418783
	Adipose_Subcutaneous	FDFT1	8	11653082	11696818	0.10503	0.0212513	7.7205e-07	protein_coding	0.122547	0.0944187	0.194317	0.0803249	0.038698	0.0379232	0.119193	0.0277953	1.80099e-05	0.0297301	0.156503	0.849336	0.107645	0.0953062	0.258704
	Whole_Blood	LPL	8	19759228	19824769	0.39709	0.0486927	3.4909e-16	protein_coding	0.679458	0.222541	0.00226433	0.312428	0.0747596	2.92669e-05	0.429611	0.0689033	4.51832e-10	0.837037	0.396157	0.0346099	0.349695	0.276009	0.205167
	Adipose_Subcutaneous	LPL	8	19759228	19824769	0.179261	0.0225122	1.68154e-15	protein_coding	0.402568	0.101652	7.48642e-05	0.161736	0.0396367	4.49465e-05	0.154487	0.0297443	2.0599e-07	0.534459	0.156123	0.000618643	0.258081	0.108488	0.0173651
	Adipose_Visceral_Omentum	FADS1	11	61567099	61596790	0.350008	0.0564267	5.54394e-10	protein_coding	0.593955	0.167021	0.000376288	0.280046	0.161947	0.0837652	0.326228	0.070021	3.17757e-06	-0.07037	0.424645	0.868381	0.342344	0.198904	0.0852227
	Liver	AP000770.1	11	116510139	116528969	0.0862105	0.0117829	2.54393e-13	lincRNA	0.0894207	0.0440233	0.0422332	0.0179509	0.0218149	0.41058	0.102413	0.0159476	1.34615e-10	0.137555	0.0828938	0.0970332	0.163889	0.044008	0.000196041
	Adipose_Subcutaneous	AP006216.11	11	116645826	116646592	0.159681	0.0256087	4.50571e-10	lincRNA	0.166485	0.187142	0.373673	0.0420328	0.0434286	0.333115	0.244237	0.0333367	2.36462e-13	0.207174	0.179376	0.248102	-0.118942	0.135691	0.380723
	Adipose_Visceral_Omentum	TM6SF2	19	19375173	19384200	0.14262	0.0244497	5.43752e-09	protein_coding	0.0148163	0.101907	0.884402	0.0847623	0.0437523	0.0527063	0.185544	0.0326779	1.363e-08	-0.136725	0.176591	0.438784	0.224155	0.103764	0.0307541
	Whole_Blood	MAU2	19	19431490	19469563	-0.086488	0.0163384	1.19963e-07	protein_coding	-0.0254151	0.0620654	0.682181	-0.0305935	0.0291589	0.294088	-0.116394	0.0220706	1.3369e-07	0.0691527	0.124035	0.577167	-0.17877	0.0697471	0.0103737
	Whole_Blood	GATAD2A	19	19496635	19619740	0.10539	0.0172198	9.34101e-10	protein_coding	0.0373068	0.0618315	0.546268	0.0496755	0.0329854	0.132072	0.136146	0.0230281	3.37587e-09	-0.141376	0.129708	0.275732	0.200902	0.0642755	0.0017742
	Adipose_Visceral_Omentum	APOC1P1	19	45430061	45434643	0.139324	0.0292259	1.86846e-06	pseudogene	0.489156	0.145449	0.000770777	0.108893	0.0475636	0.0220548	0.139089	0.0400322	0.000511925	0.380677	0.215926	0.0779008	-0.0182047	0.138173	0.895179
AA, African American.
