# Supplementary material for: Minority-centric meta-analyses of blood lipid levels identify novel loci in the Population Architecture using Genomics and Epidemiology (PAGE) study
Source: PLoS Genet. 2020 Mar 30;16(3):e1008684. doi: 10.1371/journal.pgen.1008684 (PMC7145272; doi:10.1371/journal.pgen.1008684)
Supplement: S7 Table — (XLSX) [file pgen.1008684.s010.xlsx]

## Sheet: Sheet1
Table S7. Results of previously reported variants in PAGE minorities genotyped on MEGA
Trait	chr	pos	SNP	NCA	CA	CAF	N	BETA	SE	P	P (SNPxPC)
HDL	1	10556447	rs648324	G	T	0.703885	33063	-0.00180697	0.00850479	0.831744	0.641
HDL	1	11838451	rs55738118	C	T	0.0980073	33063	-0.0258776	0.0132159	0.050222	0.589
HDL	1	16509671	rs7538216	T	C	0.527026	33063	0.00557177	0.00799533	0.485879	0.61
HDL	1	16515805	rs6656611	T	C	0.46245	33063	-3.10603e-05	0.00797227	0.996891	0.22
HDL	1	18808292	rs2992753	C	A	0.731422	33063	-0.0162829	0.0089088	0.0675902	0.541
HDL	1	23766233	rs1077514	C	T	0.684663	33063	0.0137443	0.00880964	0.118726	0.211
HDL	1	25747230	rs586178	G	C	0.454992	33063	0.012742	0.0078617	0.105068	0.7
HDL	1	25768937	rs10903129	A	G	0.553897	33063	0.0125583	0.00789534	0.111701	0.662
HDL	1	25775733	rs12027135	A	T	0.452046	33063	0.0119006	0.0077336	0.12385	0.91
HDL	1	26987646	rs193084249	A	G	0.00685999	33063	-0.138086	0.0483878	0.0043209	0.813
HDL	1	27138393	rs12748152	C	T	0.0354777	33063	-0.0277312	0.020614	0.178542	0.848
HDL	1	27284913	rs79598313	C	T	0.00666788	33063	-0.11648	0.0482572	0.0157903	0.775
HDL	1	28298951	rs6699701	C	T	0.334135	33063	0.000734971	0.00827665	0.92924	0.583
HDL	1	31045509	rs3104435	A	G	0.802816	33063	0.00736328	0.00963036	0.444516	0.785
HDL	1	39551488	rs72634501	T	C	0.155743	33063	-0.0137775	0.01101	0.210804	0.418
HDL	1	40022777	rs17264866	C	G	0.11223	33063	-0.039176	0.0121599	0.00127421	0.469
HDL	1	40028180	rs4660293	A	G	0.113994	33063	-0.0388973	0.0120833	0.001286	0.58
HDL	1	40035686	rs17513135	C	T	0.104664	33063	-0.0347575	0.012553	0.00562515	0.292
HDL	1	50889255	rs1278530	G	A	0.461011	33063	0.00203679	0.00816757	0.80307	0.00712
HDL	1	51353720	rs144432213	C	G	0.0837371	33063	0.0260408	0.0141156	0.0650625	0.396
HDL	1	55485796	rs2495504	C	T	0.56994	33063	0.0101243	0.00794194	0.202385	0.336
HDL	1	55487346	rs12117661	C	G	0.262862	33063	0.0110411	0.00897767	0.218756	0.136
HDL	1	55496039	rs11206510	T	C	0.122282	33063	0.0173009	0.0118855	0.145496	0.164
HDL	1	55499156	rs7525649	C	T	0.304866	33063	-0.00990319	0.00883637	0.262402	0.96
HDL	1	55503448	rs17111503	A	G	0.290074	33063	-0.00578134	0.00930994	0.534609	0.759
HDL	1	55504650	rs2479409	G	A	0.563515	33063	-0.00231402	0.0081478	0.776406	0.642
HDL	1	55505647	rs11591147	G	T	0.00677495	33063	0.0433275	0.0461576	0.347892	0.91
HDL	1	55509585	rs151193009	C	T	0.000816623	33063	0.0470272	0.149145	0.752526	0.0656
HDL	1	55512222	rs67608943	C	G	0.000937604	33063	0.0457036	0.131386	0.727947	0.364
HDL	1	55518093	rs11800243	G	A	0.0366902	33063	0.0352748	0.0213181	0.0979885	0.56
HDL	1	55518160	rs11806638	C	A	0.146255	33063	0.0179011	0.0121723	0.141386	0.713
HDL	1	55518422	rs72646508	C	T	0.00116444	33063	0.198399	0.120772	0.100434	0.639
HDL	1	55518467	rs2495477	A	G	0.459257	33063	0.00220338	0.00847333	0.794835	0.835
HDL	1	55523802	rs28362261	A	G	0.00799803	33063	0.0436675	0.0492985	0.375737	0.0925
HDL	1	55523855	rs28362263	G	A	0.0345887	33063	0.0398865	0.0229711	0.0824976	0.99
HDL	1	55527479	rs631220	A	G	0.846036	33063	0.00629144	0.0109373	0.565138	0.982
HDL	1	55529215	rs28362286	C	A	0.00294892	33063	0.0885884	0.0757429	0.242164	0.298
HDL	1	55584844	rs191448950	G	A	0.00222088	33063	0.0970708	0.0827954	0.24103	0.582
HDL	1	55625548	rs17111684	C	T	0.0464001	33063	0.005699	0.0199203	0.774809	0.912
HDL	1	55656075	rs287227	G	T	0.12478	33063	0.0135797	0.0116852	0.245183	0.428
HDL	1	55670896	rs6671533	G	C	0.14235	33063	-0.0137968	0.0112444	0.219824	0.863
HDL	1	55696547	rs7512894	G	A	0.793754	33063	0.0241006	0.0100455	0.0164332	0.861
HDL	1	55742837	rs12239436	G	A	0.0531712	33063	-0.01382	0.0190676	0.468581	0.369
HDL	1	55958030	rs1998013	C	T	0.00147851	33063	0.117825	0.120932	0.329903	0.714
HDL	1	61671909	rs55878063	G	A	0.114207	33063	0.0121262	0.0135862	0.372106	0.673
HDL	1	62924448	rs9988450	C	T	0.415911	33063	-0.00316139	0.0079371	0.690406	0.173
HDL	1	62931632	rs1167998	C	A	0.534086	33063	0.00631275	0.00798071	0.428943	0.0763
HDL	1	62962734	rs1168036	A	G	0.540317	33063	0.00490529	0.00797221	0.538358	0.0786
HDL	1	62996838	rs1168013	C	G	0.54009	33063	0.00562399	0.00797515	0.480693	0.0831
HDL	1	63025942	rs2131925	G	T	0.535017	33063	0.00497708	0.0079929	0.533489	0.132
HDL	1	63049551	rs11207995	A	C	0.34274	33063	-0.00435722	0.00815024	0.592918	0.475
HDL	1	63049593	rs1748195	C	G	0.464537	33063	-0.0049436	0.00799056	0.536127	0.127
HDL	1	63049819	rs12042319	G	A	0.368583	33063	-0.00220571	0.00806516	0.78448	0.356
HDL	1	63050598	rs3850634	T	G	0.343919	33063	-0.00543662	0.00814618	0.504528	0.438
HDL	1	63078222	rs10889348	A	T	0.323655	33063	-0.00219778	0.00823821	0.78964	0.661
HDL	1	63090858	rs6587980	C	T	0.433672	33063	-0.00355991	0.00794416	0.654069	0.199
HDL	1	63105538	rs12047226	T	C	0.343496	33063	-0.00439002	0.00815048	0.590148	0.48
HDL	1	63118196	rs10889353	A	C	0.342225	33063	-0.00432922	0.0081534	0.595439	0.49
HDL	1	63191777	rs12130333	C	T	0.154674	33063	0.00197626	0.0106213	0.852393	0.288
HDL	1	72839774	rs2613503	C	A	0.893364	33063	-0.000577772	0.0125398	0.963251	0.49
HDL	1	92968312	rs11164654	T	C	0.898704	33063	-0.00448666	0.0127924	0.725791	0.803
HDL	1	93001430	rs2027061	C	T	0.898016	33063	-0.00552643	0.0127107	0.663718	0.835
HDL	1	93009438	rs7515577	C	A	0.899858	33063	-0.00799327	0.0128053	0.532485	0.766
HDL	1	93837780	rs145882729	AAAAC	A	0.447328	33063	-0.0169203	0.00808562	0.0363808	0.981
HDL	1	107549245	rs2878349	G	A	0.235599	33063	0.00831565	0.00908307	0.359923	0.223
HDL	1	107617707	rs1730859	G	A	0.802126	33063	-0.00034462	0.00972657	0.971736	0.32
HDL	1	109807283	rs6657811	A	T	0.0984298	33063	0.041323	0.0133169	0.00191531	0.253
HDL	1	109815252	rs611917	A	G	0.270381	33063	0.0339108	0.00888153	0.000134467	0.54
HDL	1	109817192	rs7528419	A	G	0.215392	33063	0.0449369	0.00949052	2.19135e-06	0.61
HDL	1	109817590	rs12740374	G	T	0.207452	33063	0.0435247	0.00959305	5.70299e-06	0.648
HDL	1	109817838	rs660240	T	C	0.758491	33063	-0.0308832	0.0092332	0.000823401	0.846
HDL	1	109818306	rs629301	G	T	0.749433	33063	-0.0324187	0.00911329	0.000374684	0.861
HDL	1	109818530	rs646776	C	T	0.750256	33063	-0.0333012	0.00913359	0.000266338	0.857
HDL	1	109819296	rs3902354	C	A	0.541057	33063	-0.0240209	0.0089337	0.00717091	0.431
HDL	1	109822166	rs599839	G	A	0.606085	33063	-0.0264258	0.00894598	0.00313755	0.689
HDL	1	110470764	rs333947	G	A	0.176327	33063	-0.0394184	0.0107207	0.000236135	0.0487
HDL	1	113190807	rs17030613	A	C	0.223301	33063	-0.000150295	0.00968884	0.987624	0.326
HDL	1	120257576	rs477992	A	G	0.711369	33063	-0.00284437	0.00856679	0.739872	0.12
HDL	1	149909495	rs10494363	G	A	0.0215228	33063	0.0028813	0.0258184	0.911142	0.207
HDL	1	150958836	rs267733	A	G	0.0799685	33063	0.0540654	0.0140583	0.000120159	0.501
HDL	1	154093825	rs6671166	G	A	0.304963	33063	-0.00895197	0.00892272	0.315726	0.159
HDL	1	155106227	rs4745	A	T	0.295829	33063	0.0123172	0.00863657	0.153821	0.0135
HDL	1	156700651	rs12145743	T	G	0.168557	33063	0.00136719	0.0103273	0.89468	0.0313
HDL	1	161483484	rs373579	A	G	0.0594485	33063	-0.0108884	0.0166594	0.513376	0.341
HDL	1	172346548	rs1011731	G	A	0.493936	33063	0.0114567	0.00871868	0.188831	0.432
HDL	1	172349246	rs7519429	A	C	0.295938	33063	0.0063343	0.00903355	0.48318	0.894
HDL	1	178515312	rs4650994	G	A	0.344948	33063	-0.0268056	0.00831157	0.0012593	0.23
HDL	1	178529898	rs12753251	G	A	0.365598	33063	-0.0241873	0.00813718	0.00295444	0.417
HDL	1	182144119	rs2489279	C	G	0.267526	33063	-0.022855	0.00868796	0.00852217	0.129
HDL	1	182168885	rs1689800	A	G	0.317787	33063	-0.0143753	0.00824052	0.0810783	0.15
HDL	1	182209086	rs11584508	G	A	0.204386	33063	-0.0311748	0.00977607	0.00142821	0.00993
HDL	1	182970547	rs4651135	A	G	0.515813	33063	0.00406686	0.00794116	0.608564	0.494
HDL	1	183170948	rs1028771	A	C	0.00777304	33063	-0.0579571	0.0484292	0.231408	0.937
HDL	1	184049978	rs10911505	T	C	0.2873	33063	-0.00844716	0.00879135	0.336628	0.646
HDL	1	203518382	rs2821231	T	C	0.600638	33063	-0.010048	0.00880536	0.253821	0.0477
HDL	1	203519194	rs6695980	T	C	0.590324	33063	-0.00605162	0.00885133	0.494167	0.0251
HDL	1	204126245	rs11571087	A	T	0.00739396	33063	0.0558096	0.0508284	0.272204	0.0248
HDL	1	205130413	rs3851294	A	G	0.966413	33063	0.0180051	0.0208696	0.388277	0.279
HDL	1	205719532	rs823114	G	A	0.375404	33063	0.0115268	0.00815591	0.157565	0.702
HDL	1	206626828	rs2483058	C	G	0.41591	33063	0.00621024	0.00804824	0.440335	0.195
HDL	1	207875175	rs4844614	G	T	0.344252	33063	-0.00809989	0.0082017	0.323355	0.289
HDL	1	214161820	rs340839	G	A	0.399813	33063	0.0114457	0.00796588	0.150762	0.186
HDL	1	219659668	rs2791547	A	T	0.405045	33063	-0.0159863	0.00799916	0.0456624	0.0143
HDL	1	219687432	rs2785990	C	T	0.695763	33063	-0.0192234	0.00874718	0.0279727	0.16
HDL	1	220970028	rs2642438	A	G	0.811088	33063	0.025921	0.0101595	0.0107293	0.197
HDL	1	220970593	rs2807834	T	G	0.790999	33063	0.0168831	0.00970313	0.0818646	0.224
HDL	1	220973563	rs2642442	C	T	0.762421	33063	0.0119372	0.00942032	0.205092	0.229
HDL	1	220975337	rs1874124	C	T	0.0768885	33063	0.00119791	0.0146964	0.935036	0.508
HDL	1	220998913	rs7544735	G	A	0.212785	33063	0.0205364	0.00955366	0.0315878	0.0657
HDL	1	230294916	rs2144300	C	T	0.375374	33063	0.0139975	0.00856825	0.102332	0.0583
HDL	1	230295691	rs4846914	G	A	0.385703	33063	0.0134031	0.00854816	0.116892	0.106
HDL	1	230304914	rs10864728	A	G	0.456054	33063	0.0111122	0.00805389	0.16767	0.065
HDL	1	230304988	rs10489615	A	G	0.455736	33063	0.0111314	0.00805332	0.166907	0.0661
HDL	1	230305312	rs1321257	G	A	0.455691	33063	0.0109527	0.00805323	0.173818	0.0659
HDL	1	230307222	rs4846923	T	G	0.758188	33063	0.0211019	0.0093256	0.0236482	0.156
HDL	1	234726012	rs744487	A	C	0.256314	33063	0.00926608	0.00890283	0.297968	0.312
HDL	1	234734956	rs10910476	C	T	0.371531	33063	0.0146795	0.00821266	0.07387	0.0697
HDL	1	234851216	rs496800	A	C	0.736849	33063	0.0168889	0.00893109	0.0586212	0.439
HDL	1	234853059	rs556107	C	T	0.736972	33063	0.0138358	0.00887655	0.11907	0.419
HDL	1	234853268	rs557933	A	C	0.728706	33063	0.0135153	0.00882279	0.125557	0.442
HDL	1	234858597	rs514230	A	T	0.696685	33063	0.0155895	0.00848562	0.0661848	0.338
HDL	1	236718620	rs1126627	T	C	0.520476	33063	-0.0112463	0.00777829	0.148217	0.945
HDL	2	272203	rs11553746	C	T	0.222	33063	0.00304856	0.00925797	0.741936	0.591
HDL	2	3634753	rs4850047	T	C	0.7823	33063	-0.0248192	0.0109846	0.0238558	0.111
HDL	2	17476540	rs73219351	T	G	0.138024	33063	-0.00376434	0.0131389	0.774493	0.149
HDL	2	17930195	rs6761104	G	A	0.194296	33063	0.0067206	0.0106014	0.526123	0.515
HDL	2	20367973	rs11899121	G	C	0.477585	33063	0.000804094	0.00771775	0.917021	0.0969
HDL	2	20369701	rs870527	T	A	0.482924	33063	-0.00154825	0.00771753	0.841	0.129
HDL	2	20903015	rs4971516	T	C	0.0811632	33063	-0.0337181	0.0144901	0.0199669	0.182
HDL	2	21100778	rs7569328	C	T	0.0649971	33063	-0.02014	0.016699	0.227795	0.651
HDL	2	21198900	rs11902417	G	A	0.290869	33063	0.0552878	0.0090255	9.02697e-10	0.516
HDL	2	21204025	rs6544366	G	T	0.271013	33063	0.0633979	0.00932753	1.06921e-11	0.482
HDL	2	21205502	rs4564803	G	T	0.291742	33063	0.0549746	0.00902184	1.10471e-09	0.53
HDL	2	21206183	rs6754295	T	G	0.318241	33063	0.0487418	0.00870205	2.12888e-08	0.402
HDL	2	21208211	rs7557067	A	G	0.270211	33063	0.0638537	0.00931641	7.18688e-12	0.622
HDL	2	21217490	rs13392272	C	T	0.290476	33063	-0.0391255	0.00858105	5.12705e-06	0.558
HDL	2	21221035	rs4665710	A	C	0.703115	33063	-0.0497723	0.00898054	2.98627e-08	0.201
HDL	2	21225281	rs1042034	C	T	0.730424	33063	-0.0659094	0.00938421	2.16477e-12	0.389
HDL	2	21226560	rs2678379	A	G	0.702129	33063	-0.0523664	0.00897888	5.471e-09	0.249
HDL	2	21231524	rs676210	G	A	0.268941	33063	0.0660998	0.00938482	1.87778e-12	0.374
HDL	2	21232044	rs1801696	C	T	0.00107371	33063	-0.141803	0.114797	0.216738	0.761
HDL	2	21232195	rs693	G	A	0.299081	33063	-0.041234	0.00852041	1.30205e-06	0.24
HDL	2	21232804	rs1041968	G	A	0.299038	33063	-0.0414625	0.00852199	1.1425e-06	0.247
HDL	2	21233972	rs533617	T	C	0.0114932	33063	0.103713	0.035285	0.00328978	0.494
HDL	2	21237544	rs673548	G	A	0.296525	33063	0.0532497	0.00897761	3.00376e-09	0.336
HDL	2	21241505	rs12713956	A	G	0.169449	33063	0.00289979	0.0103187	0.778693	0.185
HDL	2	21252534	rs13306194	G	A	0.0126728	33063	0.0646381	0.0402501	0.108293	0.391
HDL	2	21257697	rs72653060	A	C	0.000468802	33063	-0.218706	0.191	0.252186	0.606
HDL	2	21260934	rs6752026	G	A	0.0493149	33063	0.0236292	0.0192436	0.219486	0.279
HDL	2	21263900	rs1367117	G	A	0.205577	33063	-0.0357924	0.0094896	0.000162103	0.135
HDL	2	21278773	rs934198	G	T	0.217524	33063	-0.0323628	0.00929182	0.000495947	0.184
HDL	2	21286057	rs515135	T	C	0.714666	33063	-0.0122326	0.00905966	0.176943	0.0922
HDL	2	21288226	rs563290	G	A	0.682627	33063	-0.00631193	0.00948518	0.505761	0.023
HDL	2	21288321	rs562338	A	G	0.690107	33063	-0.0121485	0.00944982	0.198588	0.00913
HDL	2	21291529	rs668948	G	A	0.706847	33063	-0.00551897	0.00944322	0.558927	0.0117
HDL	2	21294975	rs541041	G	A	0.70712	33063	-0.00593336	0.00944271	0.529772	0.0107
HDL	2	21303616	rs568938	C	T	0.694205	33063	-0.00349504	0.00936742	0.709069	0.0707
HDL	2	21311540	rs73920524	A	G	0.0207195	33063	-0.0117368	0.0293487	0.689224	0.448
HDL	2	21334283	rs312949	C	G	0.453372	33063	0.0244558	0.00783685	0.00180472	0.754
HDL	2	21414142	rs503662	T	C	0.646333	33063	-0.00127174	0.00915616	0.889533	0.0313
HDL	2	22822159	rs13015955	G	A	0.103439	33063	0.0053806	0.0125307	0.667638	0.37
HDL	2	25887558	rs11684202	A	G	0.216405	33063	-0.0120422	0.00939421	0.199887	0.641
HDL	2	27455726	rs13399758	T	C	0.23024	33063	0.00652787	0.0108865	0.548753	0.13
HDL	2	27598097	rs4665972	T	C	0.726515	33063	-0.00760509	0.00898084	0.397099	0.443
HDL	2	27730940	rs1260326	T	C	0.703914	33063	-0.0016144	0.00860763	0.851226	0.271
HDL	2	27741237	rs780094	T	C	0.689184	33063	-0.00475635	0.00843628	0.572892	0.264
HDL	2	27742603	rs780093	T	C	0.701781	33063	-0.00620726	0.00859252	0.470047	0.232
HDL	2	27743154	rs780092	A	G	0.176995	33063	-0.0147358	0.0104478	0.158417	0.446
HDL	2	27748624	rs1260333	A	G	0.608021	33063	-0.00790358	0.00792891	0.318859	0.575
HDL	2	44065090	rs6756629	G	A	0.0764147	33063	-0.0295777	0.0143603	0.0394288	0.998
HDL	2	44068341	rs66900043	C	G	0.0468046	33063	0.00603151	0.0183224	0.742014	0.3
HDL	2	44072576	rs4299376	G	T	0.815565	33063	0.00851553	0.0100903	0.398705	0.234
HDL	2	44073881	rs6544713	T	C	0.818649	33063	0.00551574	0.0100987	0.58494	0.197
HDL	2	44074000	rs4953023	G	A	0.078789	33063	-0.022411	0.0141514	0.113273	0.974
HDL	2	44074431	rs4245791	C	T	0.831201	33063	0.00899788	0.010373	0.385703	0.401
HDL	2	44075483	rs76866386	T	C	0.082439	33063	-0.0210064	0.0139305	0.131569	0.982
HDL	2	44079310	rs72875462	C	A	0.107769	33063	-0.0250692	0.0125849	0.0463691	0.993
HDL	2	44100015	rs12468591	T	A	0.0816472	33063	0.0278631	0.0138873	0.0448158	0.771
HDL	2	44100077	rs6756778	G	A	0.381942	33063	0.00752039	0.00836941	0.368889	0.707
HDL	2	46166321	rs12712955	A	G	0.360826	33063	-0.00749612	0.00805458	0.352027	0.496
HDL	2	46642249	rs2346177	G	A	0.546275	33063	-0.00407214	0.00779398	0.601341	0.474
HDL	2	54482553	rs17189743	G	A	0.0157578	33063	0.0334978	0.0298589	0.261918	0.00681
HDL	2	58933591	rs1861410	C	T	0.573268	33063	0.00156044	0.00781257	0.841688	0.647
HDL	2	58950363	rs17615494	G	T	0.244855	33063	-0.00870815	0.00915287	0.341395	0.813
HDL	2	63149557	rs2710642	G	A	0.741494	33063	0.00661684	0.00879305	0.451745	0.941
HDL	2	65276049	rs1009360	T	C	0.506278	33063	0.0190374	0.00802483	0.0176772	0.195
HDL	2	65284623	rs2540948	T	C	0.321425	33063	0.0145471	0.00833396	0.0808954	0.334
HDL	2	66665146	rs2280334	T	C	0.500877	33063	-0.000553927	0.00775567	0.943062	0.674
HDL	2	66680892	rs1519104	G	A	0.603745	33063	0.00274862	0.00801617	0.731685	0.154
HDL	2	70471899	rs2706770	A	G	0.662737	33063	0.00769692	0.0085429	0.367603	0.0725
HDL	2	70524142	rs14234	A	G	0.665018	33063	0.00873994	0.00853967	0.306095	0.0386
HDL	2	101627925	rs1062062	C	T	0.0601579	33063	0.0187883	0.0158299	0.235273	0.0195
HDL	2	109232075	rs826681	C	T	0.152353	33063	-0.0194407	0.0112396	0.0836923	0.625
HDL	2	109232388	rs826682	A	C	0.153903	33063	-0.0186741	0.0111564	0.0941595	0.662
HDL	2	111600519	rs13395354	C	T	0.192888	33063	0.00987011	0.00972405	0.310096	0.335
HDL	2	111664756	rs6720034	A	G	0.287734	33063	-0.00802062	0.00857348	0.349523	0.0418
HDL	2	111868691	rs77004761	T	A	0.0400754	33063	0.0282728	0.019238	0.14166	0.769
HDL	2	113841030	rs6734238	A	G	0.353961	33063	0.00267738	0.00822915	0.744914	0.635
HDL	2	113867288	rs55709272	T	C	0.370939	33063	0.00697995	0.00825088	0.397573	0.544
HDL	2	118797742	rs72838078	G	T	0.0292071	33063	0.0307906	0.0222872	0.167113	0.23
HDL	2	118835841	rs10490626	G	A	0.0292623	33063	0.0334511	0.0222514	0.132754	0.158
HDL	2	121309488	rs2030746	C	T	0.443033	33063	-0.000703038	0.0077921	0.928109	0.458
HDL	2	135762344	rs16831243	C	T	0.332759	33063	0.000765014	0.00833256	0.926849	0.0906
HDL	2	135837906	rs7570971	C	A	0.824472	33063	0.0192856	0.0104903	0.0660007	0.0624
HDL	2	135907088	rs6730157	A	G	0.822143	33063	0.0216339	0.0104426	0.0382932	0.0595
HDL	2	136322676	rs6759321	G	T	0.780918	33063	0.0185864	0.00967388	0.0546948	0.0055
HDL	2	136522941	rs28453840	G	A	0.37295	33063	-0.0240917	0.00824216	0.00346692	0.0733
HDL	2	146347459	rs6430090	A	G	0.682589	33063	0.000697957	0.00835694	0.933439	0.837
HDL	2	146371961	rs13396091	A	G	0.546547	33063	-0.00101611	0.00787838	0.897378	0.708
HDL	2	158437683	rs4377290	T	C	0.478511	33063	-0.0122251	0.007722	0.113388	0.052
HDL	2	163110536	rs2111485	A	G	0.35384	33063	-0.0187391	0.00826584	0.0233871	0.593
HDL	2	165508389	rs10184004	C	T	0.424469	33063	0.03085	0.00878021	0.000442113	0.192
HDL	2	165513091	rs10195252	T	C	0.424236	33063	0.0306936	0.00877732	0.00047066	0.194
HDL	2	165540800	rs12328675	T	C	0.108278	33063	0.028113	0.0124997	0.0245068	0.177
HDL	2	165551201	rs7607980	T	C	0.108656	33063	0.0293337	0.012487	0.0188166	0.253
HDL	2	169830155	rs2287623	G	A	0.545973	33063	-0.0165049	0.00786706	0.0359074	0.2
HDL	2	169830515	rs2287621	G	A	0.651742	33063	-0.0126554	0.00835832	0.129999	0.0378
HDL	2	171540823	rs2080401	A	C	0.434957	33063	-0.0096616	0.00804937	0.230026	0.648
HDL	2	188003118	rs17576323	T	C	0.0838395	33063	0.0371542	0.0137705	0.00697372	0.877
HDL	2	198901395	rs1147169	T	C	0.624009	33063	0.0135871	0.00813774	0.0949909	0.664
HDL	2	202122995	rs3769823	A	G	0.595515	33063	-0.010259	0.00787479	0.192656	0.243
HDL	2	203328933	rs2350809	T	C	0.104078	33063	-0.000113634	0.0125949	0.992801	0.399
HDL	2	203532304	rs11694172	A	G	0.158894	33063	0.00201391	0.0104452	0.847109	0.14
HDL	2	203676105	rs115400054	C	T	0.0636213	33063	0.0106286	0.0156066	0.495852	0.442
HDL	2	203808532	rs140244541	G	A	0.0968909	33063	0.0181441	0.0129951	0.162646	0.105
HDL	2	211540507	rs1047891	C	A	0.307307	33063	-0.0206262	0.00834826	0.0134843	0.734
HDL	2	216304384	rs1250229	T	C	0.79902	33063	0.00520391	0.00957558	0.586815	0.895
HDL	2	219699999	rs78058190	G	A	0.0226842	33063	0.00266158	0.0331353	0.935979	0.481
HDL	2	227093745	rs2943641	T	C	0.751021	33063	-0.023209	0.00904965	0.0103286	0.669
HDL	2	227099180	rs2943645	C	T	0.72566	33063	-0.0234959	0.00885051	0.00793656	0.563
HDL	2	227099534	rs2943646	A	G	0.725662	33063	-0.023753	0.00885138	0.0072848	0.558
HDL	2	227100698	rs2972146	G	T	0.807821	33063	-0.0183056	0.00983429	0.0626877	0.265
HDL	2	227128917	rs1515100	C	A	0.641539	33063	-0.0110095	0.00865785	0.20351	0.582
HDL	2	227163642	rs2713536	C	T	0.655877	33063	-0.0158903	0.00865107	0.0662388	0.678
HDL	2	234679384	rs11563251	C	T	0.199679	33063	-0.0112657	0.0103135	0.274691	0.881
HDL	2	239896861	rs10199914	A	G	0.465914	33063	-0.0154436	0.00802838	0.0544018	0.115
HDL	3	8445023	rs359027	A	G	0.74168	33063	-0.0316013	0.00885682	0.000359693	0.42
HDL	3	11400249	rs2606736	C	T	0.484	33063	0.00946574	0.00782952	0.22667	0.704
HDL	3	11412604	rs7635838	T	C	0.464189	33063	-0.00170638	0.00798287	0.830738	0.976
HDL	3	12324230	rs2920503	C	T	0.278347	33063	-0.0120511	0.00894484	0.177892	0.000598
HDL	3	12450093	rs1699337	G	A	0.247445	33063	0.000695927	0.0093026	0.940366	0.325
HDL	3	12470239	rs1797912	A	C	0.292314	33063	0.0142367	0.00901652	0.114346	0.678
HDL	3	12624321	rs5746255	A	G	0.249209	33063	-0.00517687	0.00923559	0.575115	0.554
HDL	3	12628920	rs2290159	G	C	0.214061	33063	-0.00300364	0.00953115	0.752656	0.488
HDL	3	24293001	rs2044753	T	C	0.1554	33063	-0.0187325	0.0107594	0.0816762	0.441
HDL	3	24520283	rs6792725	A	G	0.667873	33063	-0.00966282	0.00896906	0.281324	0.024
HDL	3	32533010	rs7640978	C	T	0.146917	33063	0.0153683	0.0115377	0.182856	0.422
HDL	3	36979042	rs6777217	A	G	0.488068	33063	0.00360479	0.0077661	0.642525	0.983
HDL	3	48229366	rs146179438	C	A	0.00460665	33063	-0.118305	0.058827	0.0443184	0.994
HDL	3	50129399	rs2013208	C	T	0.629329	33063	0.0156016	0.00814367	0.0553918	0.526
HDL	3	52529899	rs9863753	A	T	0.965149	33063	-0.0217113	0.0204521	0.28843	0.678
HDL	3	52532118	rs13326165	A	G	0.789417	33063	-0.0300137	0.00977623	0.00214005	0.244
HDL	3	58381287	rs13315871	G	A	0.0519312	33063	-0.00835238	0.0172335	0.627917	0.146
HDL	3	58405200	rs28709068	G	A	0.0497762	33063	-0.00276557	0.0176131	0.875231	0.0766
HDL	3	64706499	rs9870322	T	C	0.597416	33063	-0.00235868	0.00815168	0.772315	0.741
HDL	3	72067255	rs75909755	C	T	0.0155827	33063	-0.0644663	0.0314183	0.0401821	0.0704
HDL	3	119560606	rs6805251	T	C	0.414648	33063	-0.0272883	0.00861054	0.00152874	0.00315
HDL	3	122176238	rs72285796	TG	T	0.176987	33063	0.0113358	0.0105748	0.283735	0.119
HDL	3	123065778	rs11708067	A	G	0.188927	33063	-0.0222628	0.00990481	0.0245967	0.092
HDL	3	123070426	rs7614016	G	A	0.175483	33063	-0.0232727	0.0101954	0.0224495	0.124
HDL	3	132163200	rs17404153	G	T	0.100067	33063	-0.0203526	0.0126286	0.107042	0.861
HDL	3	135798658	rs34894639	C	T	0.279825	33063	0.0208973	0.00900667	0.02033	0.717
HDL	3	135926622	rs645040	G	T	0.76578	33063	-0.0241659	0.00915818	0.00832179	0.241
HDL	3	136047977	rs483465	A	G	0.773293	33063	-0.0285441	0.00936044	0.0022927	0.538
HDL	3	142625778	rs1470121	G	A	0.185365	33063	-0.00687408	0.0099301	0.488783	0.00211
HDL	3	142652559	rs4683438	G	T	0.28175	33063	0.00371135	0.00883176	0.674319	0.00553
HDL	3	142657205	rs2354167	T	G	0.59535	33063	0.0124463	0.00816655	0.127496	0.0446
HDL	3	148423081	rs12721308	A	G	0.0244479	33063	-0.0300179	0.0277206	0.278863	0.056
HDL	3	152171870	rs3773910	C	G	0.219263	33063	-0.00218514	0.00924837	0.813221	0.156
HDL	3	155547274	rs382534	C	T	0.175366	33063	-0.0107415	0.0101349	0.289211	0.701
HDL	3	156798732	rs900399	A	G	0.365681	33063	0.0231956	0.00804917	0.00395483	0.0282
HDL	3	156915089	rs78086267	A	G	0.144947	33063	0.0095286	0.0115619	0.409862	0.047
HDL	3	160086055	rs10513551	G	T	0.4632	33063	-0.0247327	0.00785117	0.00163164	0.863
HDL	3	160171092	rs56394279	C	T	0.340943	33063	-0.0181142	0.00819075	0.0269986	0.86
HDL	3	160223172	rs721023	G	A	0.518199	33063	-0.0233356	0.0079238	0.00322961	0.759
HDL	3	170739663	rs11720145	G	A	0.226815	33063	-0.0310677	0.00988199	0.00166727	0.0744
HDL	3	170834559	rs11920719	A	C	0.106584	33063	-0.00525493	0.0129654	0.685254	0.00789
HDL	3	172223982	rs17600346	T	C	0.0205468	33063	0.0440165	0.0274851	0.109274	0.141
HDL	3	185803532	rs112545201	C	T	0.127456	33063	-0.0158261	0.0119383	0.184956	0.769
HDL	3	185834499	rs9816226	A	T	0.849484	33063	0.0231035	0.0108903	0.0338819	0.567
HDL	4	852313	rs1564282	C	T	0.0497838	33063	-0.0549011	0.0179177	0.00218346	0.583
HDL	4	858332	rs11248051	C	T	0.0523395	33063	-0.0574275	0.0175228	0.00104804	0.399
HDL	4	3434885	rs6818397	T	G	0.468999	33063	0.00225635	0.00784	0.7735	0.334
HDL	4	3452345	rs59950280	G	A	0.445479	33063	-0.00334839	0.0081072	0.679596	0.226
HDL	4	3473139	rs6831256	A	G	0.530397	33063	-0.00285191	0.00780686	0.714881	0.251
HDL	4	26062990	rs10019888	A	G	0.158077	33063	-0.0162453	0.010739	0.130345	0.733
HDL	4	40428010	rs278981	T	C	0.72814	33063	-0.00519852	0.00880598	0.554963	0.811
HDL	4	69343287	rs976002	A	G	0.23617	33063	-0.00287743	0.00907412	0.751166	0.915
HDL	4	69349893	rs13114070	T	C	0.376232	33063	0.00480944	0.00818066	0.556597	0.148
HDL	4	73696709	rs117087731	A	T	0.0207779	33063	0.0102168	0.0345516	0.767462	0.425
HDL	4	75084732	rs182616603	C	T	0.00130886	33063	-0.0244213	0.132541	0.853813	0.163
HDL	4	88018991	rs2035403	A	G	0.337276	33063	-0.00899704	0.0081437	0.269252	0.635
HDL	4	88030261	rs442177	G	T	0.579318	33063	-0.0191	0.00789702	0.0155789	0.132
HDL	4	89713121	rs9991328	C	T	0.550041	33063	-0.0243894	0.00777471	0.00170673	0.916
HDL	4	89741269	rs3822072	G	A	0.476923	33063	-0.0206921	0.00777221	0.00776041	0.517
HDL	4	100014805	rs2602836	A	G	0.467093	33063	-0.0162691	0.00806411	0.0436466	0.765
HDL	4	100224070	rs13132430	G	A	0.00556769	33063	0.006505	0.0509198	0.898347	0.832
HDL	4	103188709	rs13107325	C	T	0.0318634	33063	-0.0485714	0.0213365	0.0228191	0.956
HDL	4	103198082	rs13135092	A	G	0.0344375	33063	-0.0440956	0.0207636	0.0336955	0.957
HDL	4	103284865	rs13114738	C	T	0.0349787	33063	-0.0249063	0.0204177	0.222525	0.69
HDL	4	106169706	rs201330646	TAAC	T	0.0173213	33063	-0.00188736	0.0292361	0.948528	0.16
HDL	4	115638601	rs78557978	G	C	0.0614555	33063	0.0135292	0.0181441	0.455876	0.695
HDL	4	143317027	rs2322549	A	G	0.460106	33063	0.00661517	0.00807965	0.412932	0.131
HDL	4	145659064	rs11727676	T	C	0.0398633	33063	-0.00833408	0.0192322	0.664767	0.229
HDL	4	154224048	rs17369400	A	G	0.0343419	33063	-0.00370585	0.0213925	0.86247	0.951
HDL	4	155489608	rs6054	C	T	0.00101322	33063	-0.0166202	0.121836	0.891493	0.411
HDL	4	157720124	rs4691380	C	T	0.486193	33063	0.00339718	0.00821105	0.67907	0.0397
HDL	4	187120211	rs13146272	C	A	0.510586	33063	0.0115132	0.00783004	0.141456	0.87
HDL	5	52193237	rs870992	A	G	0.0670176	33063	0.0361271	0.0150358	0.0162726	0.792
HDL	5	53283630	rs1694068	T	A	0.670024	33063	-0.00656542	0.00833098	0.430654	0.024
HDL	5	53298025	rs6450176	G	A	0.301546	33063	-0.025156	0.00850386	0.00309459	0.84
HDL	5	53302620	rs12654393	G	T	0.302369	33063	-0.0256352	0.00849859	0.00255794	0.88
HDL	5	55854153	rs6867983	C	T	0.185903	33063	-0.0228691	0.00996225	0.0217	0.0643
HDL	5	55861601	rs9687833	G	A	0.213637	33063	-0.0297254	0.00939519	0.00155674	0.0285
HDL	5	55861786	rs9686661	C	T	0.211415	33063	-0.0319268	0.00940985	0.000691536	0.0191
HDL	5	67714246	rs4976033	A	G	0.524877	33063	-0.0189453	0.007884	0.0162607	0.000754
HDL	5	72014569	rs3010276	G	A	0.176774	33063	-0.0358187	0.0101397	0.000411622	0.721
HDL	5	72346125	rs62362194	C	T	0.858921	33063	-0.00988675	0.0113473	0.383598	0.0386
HDL	5	72926514	rs6881956	A	G	0.840048	33063	0.00702685	0.010656	0.509623	0.684
HDL	5	74602699	rs1423527	C	A	0.438345	33063	0.00366957	0.00775441	0.636054	0.181
HDL	5	74604742	rs6871667	G	A	0.407631	33063	-0.00176051	0.00785838	0.822734	0.0481
HDL	5	74625487	rs7703051	C	A	0.382421	33063	0.00913663	0.00792663	0.249054	0.285
HDL	5	74637711	rs10038095	A	T	0.377522	33063	0.00970713	0.00795075	0.222121	0.358
HDL	5	74639259	rs3843482	T	G	0.344612	33063	0.0118756	0.00816602	0.145872	0.428
HDL	5	74644706	rs6453131	T	G	0.387533	33063	0.0139127	0.00791406	0.0787518	0.261
HDL	5	74646765	rs191835914	A	C	0.00130055	33063	0.00573781	0.122457	0.962628	0.376
HDL	5	74648603	rs12654264	A	T	0.377507	33063	0.0099323	0.00795111	0.211602	0.36
HDL	5	74651084	rs3846662	A	G	0.614312	33063	0.0170581	0.00834534	0.0409511	0.581
HDL	5	74655726	rs3846663	C	T	0.344857	33063	0.0118853	0.00816498	0.145491	0.42
HDL	5	74656539	rs12916	T	C	0.358649	33063	0.0117589	0.00807766	0.145468	0.453
HDL	5	74910870	rs984976	A	G	0.59739	33063	0.016873	0.00835515	0.0434381	0.267
HDL	5	74971846	rs34361	A	G	0.557757	33063	-0.0144507	0.00795625	0.0693298	0.32
HDL	5	77631634	rs4588572	A	G	0.235011	33063	-0.00968964	0.00961299	0.313467	0.00533
HDL	5	118729286	rs1045241	C	T	0.284954	33063	0.0342513	0.00861653	7.03602e-05	0.0858
HDL	5	122855416	rs4530754	G	A	0.595394	33063	0.0152238	0.00827279	0.0657344	0.599
HDL	5	122908468	rs6595460	A	G	0.601283	33063	0.0160762	0.00835585	0.0543619	0.586
HDL	5	131008194	rs26008	T	C	0.864819	33063	0.0276472	0.0113684	0.0150185	0.803
HDL	5	131744574	rs1016988	T	C	0.193615	33063	-0.00375674	0.00980836	0.701709	0.223
HDL	5	131804045	rs2522061	G	T	0.263468	33063	0.00241348	0.00882008	0.784366	0.419
HDL	5	141912841	rs4244029	C	T	0.254179	33063	8.79789e-05	0.00928335	0.992439	0.32
HDL	5	141913503	rs249756	G	A	0.491802	33063	-0.00230657	0.00865042	0.789744	0.133
HDL	5	153413390	rs2578377	C	T	0.698152	33063	-0.00416534	0.00856042	0.626555	0.316
HDL	5	156390297	rs6882076	T	C	0.600036	33063	0.0036724	0.00848662	0.665212	0.372
HDL	5	156398169	rs1501908	G	C	0.602169	33063	0.00354325	0.00848279	0.676167	0.403
HDL	5	158007165	rs2914228	C	T	0.425687	33063	-0.0174385	0.00800014	0.0292741	0.962
HDL	5	158020425	rs1651274	A	G	0.423814	33063	-0.0169721	0.0080113	0.0341308	0.925
HDL	5	158022041	rs2434612	A	G	0.385388	33063	-0.0175755	0.00812443	0.0305189	0.954
HDL	5	170459675	rs7730898	G	A	0.76386	33063	0.00417712	0.00907111	0.645167	0.198
HDL	5	176520243	rs351855	G	A	0.284459	33063	0.0037033	0.0088932	0.677103	0.296
HDL	5	176637576	rs28932178	T	C	0.19109	33063	0.0213366	0.010331	0.0388948	0.0488
HDL	5	179471201	rs13161895	C	T	0.110909	33063	0.0144719	0.0122088	0.235873	0.427
HDL	5	180218668	rs634501	A	G	0.691846	33063	-0.0098413	0.00856925	0.250785	0.426
HDL	6	16124560	rs6459450	T	C	0.60415	33063	-0.00357422	0.00818626	0.662393	0.303
HDL	6	16127407	rs3757354	C	T	0.32677	33063	-0.000383038	0.00834237	0.963378	0.692
HDL	6	16197194	rs2142672	G	A	0.522956	33063	5.03088e-08	0.00818517	0.999995	0.323
HDL	6	20405539	rs6456350	A	G	0.628184	33063	0.00238562	0.00802071	0.766137	0.946
HDL	6	20506815	rs12206516	A	G	0.156504	33063	0.00928053	0.0104628	0.375079	0.213
HDL	6	26093141	rs1800562	G	A	0.0161207	33063	0.0343988	0.0301367	0.253694	0.0372
HDL	6	31240479	rs9357121	T	G	0.0490188	33063	0.0335819	0.0184937	0.069393	0.796
HDL	6	31265490	rs2247056	T	C	0.853794	33063	-0.0177223	0.01088	0.103337	0.162
HDL	6	31272261	rs115845232	C	T	0.866588	33063	-0.0214387	0.0112992	0.0577791	0.159
HDL	6	31325323	rs9266229	C	G	0.637797	33063	-0.0134421	0.00811727	0.0977252	0.342
HDL	6	31352060	rs6920323	T	C	0.269122	33063	-0.0160772	0.00878525	0.0672466	0.00911
HDL	6	31856070	rs486416	G	A	0.861734	33063	-0.0127724	0.0112552	0.256457	0.0366
HDL	6	31885930	rs116477171	C	T	0.814203	33063	-0.00121084	0.00999957	0.90362	0.166
HDL	6	32210799	rs419132	A	G	0.448054	33063	-0.00337435	0.00781635	0.665957	0.59
HDL	6	32412435	rs3177928	G	A	0.093095	33063	-0.00873193	0.0131151	0.505543	0.548
HDL	6	32457960	rs114067101	A	G	0.0334978	33063	0.00956207	0.0290652	0.742165	0.858
HDL	6	32648156	rs116569761	G	A	0.676234	33063	0.0234679	0.00843635	0.0054064	0.731
HDL	6	32669373	rs11752643	C	T	0.0154856	33063	-0.0704613	0.030926	0.0227037	0.306
HDL	6	33143948	rs2254287	C	G	0.549663	33063	0.0222464	0.00783459	0.00451827	0.816
HDL	6	34173330	rs76376137	T	G	0.0286725	33063	-0.0264297	0.0230306	0.251138	0.2
HDL	6	34202879	rs55692303	C	A	0.0138092	33063	-0.0398591	0.0323949	0.218542	0.125
HDL	6	34546560	rs2814982	C	T	0.152512	33063	-0.00894074	0.0112336	0.426095	0.739
HDL	6	34552797	rs2814944	G	A	0.17754	33063	-0.014396	0.0105205	0.171194	0.314
HDL	6	34697114	rs2764209	T	A	0.324661	33063	0.000499549	0.00876026	0.954526	0.734
HDL	6	36645696	rs2395655	A	G	0.517313	33063	0.000116936	0.00814133	0.98854	0.0885
HDL	6	36648275	chr6:36648275:I	C	CAGAG	0.66368	33063	-0.00264599	0.00829726	0.749803	0.587
HDL	6	37038432	rs913499	A	G	0.659498	33063	-0.00614257	0.00834747	0.461816	0.934
HDL	6	39250837	rs2758886	G	A	0.187732	33063	-0.00941669	0.00981949	0.337569	0.731
HDL	6	41934514	rs4130023	C	T	0.13401	33063	-0.0268846	0.0115327	0.0197448	0.29
HDL	6	41993229	rs4714556	A	G	0.440644	33063	0.0129726	0.0078033	0.0964233	0.263
HDL	6	42928461	rs10948059	C	T	0.395277	33063	0.000558142	0.00813032	0.945269	0.93
HDL	6	43757896	rs998584	C	A	0.405544	33063	-0.034083	0.00813924	2.82047e-05	0.0144
HDL	6	43764551	rs1358980	C	T	0.394157	33063	-0.0301951	0.00825276	0.00025341	0.00644
HDL	6	52452585	rs2239620	A	G	0.690196	33063	-0.00107763	0.00867817	0.901175	0.443
HDL	6	52453220	rs2239619	C	A	0.642894	33063	0.00153601	0.00844413	0.85566	0.152
HDL	6	52736056	rs12529923	C	T	0.165624	33063	-0.0194989	0.0104832	0.0628832	0.473
HDL	6	53497222	rs1326543	A	G	0.176058	33063	0.00512943	0.0101456	0.613152	0.22
HDL	6	70182710	rs78536982	C	T	0.0426602	33063	-0.00368814	0.0190745	0.846681	0.785
HDL	6	86662267	rs12208493	T	C	0.184228	33063	0.00799301	0.0101267	0.429937	0.963
HDL	6	100600097	rs17789218	T	C	0.111986	33063	0.0190215	0.0126035	0.131241	0.721
HDL	6	101296389	rs9390698	G	A	0.300668	33063	-0.00037326	0.00851883	0.965051	0.106
HDL	6	109574095	rs884366	G	A	0.294408	33063	-0.0082994	0.00868317	0.339172	0.923
HDL	6	116305064	rs3822858	T	C	0.365906	33063	-0.00622769	0.00814692	0.444615	0.436
HDL	6	116312893	rs9488822	A	T	0.379299	33063	-0.0145094	0.00809544	0.0730866	0.768
HDL	6	116399372	rs6932852	C	T	0.385045	33063	0.0189609	0.00817059	0.0203067	0.326
HDL	6	127414801	rs719726	C	T	0.640427	33063	-0.00482464	0.00809419	0.551134	0.634
HDL	6	127436064	rs1936800	C	T	0.519984	33063	-0.0117714	0.00773942	0.128268	0.801
HDL	6	127454893	rs72959041	G	A	0.0129492	33063	-0.112873	0.0341829	0.000959908	0.3
HDL	6	135411228	rs9376090	T	C	0.132217	33063	0.0106829	0.011502	0.353	0.275
HDL	6	135419042	rs35786788	G	A	0.142176	33063	0.0133647	0.0111371	0.230136	0.334
HDL	6	137076010	rs6925103	C	T	0.470148	33063	-0.00107172	0.00779435	0.890636	0.535
HDL	6	139829666	rs605066	C	T	0.492348	33063	0.0189003	0.00785104	0.0160684	0.593
HDL	6	139835498	rs17585887	T	C	0.461316	33063	0.0199972	0.00792521	0.011628	0.473
HDL	6	139836562	rs672457	G	A	0.461044	33063	0.0195997	0.00792904	0.01344	0.476
HDL	6	139839498	rs608736	G	C	0.352747	33063	0.00960842	0.00830338	0.247203	0.466
HDL	6	151858598	rs9371220	C	T	0.207588	33063	0.00810639	0.0099317	0.414378	0.791
HDL	6	151901409	rs4870044	C	T	0.552733	33063	0.0112598	0.00816284	0.167771	0.691
HDL	6	153431125	rs12055786	C	T	0.488582	33063	-0.00760322	0.00783832	0.332043	0.35
HDL	6	153459444	rs1281955	T	A	0.403577	33063	0.00638704	0.00815127	0.433296	0.245
HDL	6	160434842	chr6:160434842:I	C	CA	0.0135195	33063	-0.0268251	0.0326229	0.410918	0.461
HDL	6	160543148	rs12208357	C	T	0.023425	33063	-0.0125394	0.0248481	0.613808	0.16
HDL	6	160560845	rs628031	A	G	0.738575	33063	0.0183447	0.00881618	0.0374526	0.868
HDL	6	160575366	rs11753995	G	A	0.124129	33063	0.0135312	0.0117229	0.248395	0.716
HDL	6	160575985	rs2297374	C	T	0.385502	33063	-0.00459485	0.00823751	0.576984	0.289
HDL	6	160578860	rs1564348	T	C	0.153374	33063	0.016273	0.0106843	0.12774	0.6
HDL	6	160820978	rs3105749	G	A	0.479618	33063	0.00605426	0.0078175	0.438665	0.155
HDL	6	160851766	rs376563	T	C	0.649896	33063	-0.00193309	0.00810936	0.811588	0.126
HDL	6	160891897	rs182443492	C	A	0.00438493	33063	0.0306206	0.0685727	0.655206	0.0181
HDL	6	161005389	rs191555775	A	T	0.0304116	33063	-0.0278244	0.0224225	0.214639	0.44
HDL	6	161010118	rs10455872	A	G	0.0260563	33063	0.0069268	0.0235283	0.76845	0.529
HDL	6	161070990	rs7759633	G	A	0.068981	33063	0.0190476	0.0148329	0.199091	0.989
HDL	6	161089817	rs1084651	G	A	0.344101	33063	-0.0260387	0.00836379	0.00185028	0.306
HDL	6	161111700	rs186696265	C	T	0.00465109	33063	0.0322103	0.0558442	0.564081	0.501
HDL	6	164092291	rs4709741	C	A	0.180201	33063	0.0048275	0.0101858	0.63554	0.156
HDL	6	167548547	rs62436827	A	G	0.0544718	33063	0.0138894	0.0165488	0.401301	0.224
HDL	7	1083777	rs1997243	A	G	0.0664792	33063	0.02523	0.0151136	0.0950449	0.407
HDL	7	2296552	rs144787122	G	A	0.99938	33063	-0.0449857	0.155834	0.772828	0.691
HDL	7	6449272	rs702485	A	G	0.69918	33063	-0.000470435	0.00861023	0.956428	0.637
HDL	7	6461310	rs79949326	C	T	0.187711	33063	0.0313023	0.00988698	0.00154543	0.561
HDL	7	12269417	rs3173615	C	G	0.569352	33063	-0.0151672	0.00788307	0.0543521	0.572
HDL	7	15941283	rs38246	T	C	0.809438	33063	0.0122169	0.00971502	0.208561	0.449
HDL	7	17914600	rs6461354	C	T	0.574978	33063	-0.0261045	0.00803099	0.00115215	0.958
HDL	7	17919258	rs4142995	G	T	0.56126	33063	-0.0242228	0.00796461	0.00235558	0.988
HDL	7	21496427	rs6461564	T	C	0.420756	33063	0.00709399	0.00794343	0.371823	0.922
HDL	7	21582917	rs2285942	C	T	0.0661779	33063	-0.0241225	0.0154568	0.118608	0.273
HDL	7	21598753	rs56130071	G	C	0.143509	33063	-0.0165311	0.0113245	0.144356	0.419
HDL	7	21607283	rs55649657	C	G	0.120324	33063	-0.0152069	0.0121182	0.209524	0.387
HDL	7	21607352	rs12670798	T	C	0.284669	33063	0.0114028	0.00892197	0.201229	0.676
HDL	7	25991826	rs4722551	T	C	0.102002	33063	-0.00194691	0.0125076	0.876303	0.743
HDL	7	25992323	chr7:25992323:I	A	AAGGCC	0.129082	33063	-0.010222	0.0114521	0.372076	0.571
HDL	7	36191699	rs4302748	G	A	0.185993	33063	0.0100027	0.00981593	0.308189	0.0175
HDL	7	38277792	rs2534596	A	G	0.359331	33063	0.0167406	0.00856288	0.0505811	0.592
HDL	7	44577622	rs73107473	G	A	0.0655176	33063	-0.0149757	0.0160821	0.351746	0.0473
HDL	7	44579180	rs2072183	G	C	0.238039	33063	-0.0197024	0.00946995	0.0374783	0.961
HDL	7	44580876	rs41279633	G	T	0.0596432	33063	-0.00156592	0.0161218	0.922623	0.318
HDL	7	44582331	rs2073547	A	G	0.282415	33063	-0.0154825	0.00871817	0.0757514	0.585
HDL	7	44584551	rs10260606	G	C	0.281213	33063	-0.0163308	0.00878159	0.0629333	0.509
HDL	7	44600695	rs217386	G	A	0.349554	33063	0.00467056	0.00848217	0.581886	0.263
HDL	7	44606217	rs217381	C	G	0.326017	33063	0.00864999	0.0085526	0.311831	0.334
HDL	7	50305863	rs4917014	T	G	0.319632	33063	0.0269356	0.0089447	0.00260094	0.46
HDL	7	72129667	rs13238203	C	T	0.00784055	33063	0.0290789	0.0488024	0.551276	0.628
HDL	7	72234176	rs34881399	T	C	0.00573836	33063	0.0496652	0.0532923	0.351368	0.409
HDL	7	72856269	rs2240466	G	A	0.0617826	33063	0.0238981	0.0163141	0.142956	0.321
HDL	7	72856430	rs1178979	T	C	0.186689	33063	0.0290128	0.0102892	0.00480648	0.288
HDL	7	72863249	rs13231516	T	G	0.0617916	33063	0.0241389	0.0162997	0.138623	0.306
HDL	7	72864869	rs714052	A	G	0.0618251	33063	0.0241746	0.0162928	0.137872	0.304
HDL	7	72934510	rs7811265	A	G	0.209784	33063	0.0194627	0.0100479	0.0527479	0.211
HDL	7	72982874	rs17145738	C	T	0.081375	33063	0.0388604	0.01434	0.00672976	0.645
HDL	7	72987354	rs2286276	C	T	0.232768	33063	0.0177956	0.00936085	0.0572933	0.603
HDL	7	72999105	rs9638182	T	G	0.124215	33063	0.0523075	0.011864	1.03888e-05	0.688
HDL	7	73016862	rs13240994	T	C	0.113736	33063	0.0504651	0.0121334	3.19364e-05	0.502
HDL	7	73020337	rs3812316	C	G	0.0619726	33063	0.0385658	0.0162501	0.0176319	0.291
HDL	7	73058017	rs7777102	A	G	0.151741	33063	0.0149038	0.0112417	0.184918	0.57
HDL	7	80300449	rs3211938	T	G	0.03144	33063	0.212832	0.0239377	6.05132e-19	0.45
HDL	7	80302116	rs148910227	C	T	0.000635151	33063	0.0511938	0.160917	0.750381	0.458
HDL	7	80340622	rs2366858	C	A	0.931404	33063	-0.0971188	0.0169318	9.7009e-09	0.34
HDL	7	80492357	rs60839105	C	T	0.0235003	33063	0.169447	0.0288804	4.43223e-09	0.363
HDL	7	87076587	rs1014283	C	A	0.316081	33063	0.00514435	0.00878938	0.558352	0.734
HDL	7	92408370	rs445	C	T	0.180111	33063	-0.0031717	0.0100761	0.752933	0.372
HDL	7	93083588	rs2299247	T	G	0.407295	33063	0.00115044	0.00807118	0.886656	0.743
HDL	7	100285974	rs221797	A	C	0.946986	33063	-0.00591301	0.0172418	0.731638	0.0372
HDL	7	100422481	rs314311	T	G	0.116374	33063	0.0044948	0.0119993	0.707966	0.261
HDL	7	107140239	rs2712199	A	G	0.281246	33063	-0.00682824	0.00854498	0.424236	0.545
HDL	7	112722196	rs2255811	G	A	0.791116	33063	0.00917452	0.00958524	0.338491	0.311
HDL	7	116358044	rs38855	A	G	0.428727	33063	0.018157	0.00817099	0.0262746	0.218
HDL	7	130432538	rs13241165	A	T	0.34623	33063	0.0470874	0.00810174	6.17271e-09	0.226
HDL	7	130433384	rs4731702	C	T	0.346218	33063	0.0469245	0.00809646	6.80463e-09	0.228
HDL	7	130445877	rs11765979	A	C	0.345764	33063	0.0468683	0.00815081	8.91678e-09	0.317
HDL	7	130457931	rs1562398	C	G	0.630539	33063	-0.0366522	0.00805747	5.39391e-06	0.401
HDL	7	150327424	rs62491812	C	A	0.181653	33063	-0.019827	0.0100552	0.0486307	0.3
HDL	7	150529449	rs17173637	T	C	0.052037	33063	-0.0169917	0.0175105	0.331863	0.809
HDL	8	1373720	rs28680850	G	A	0.301469	33063	-0.00170002	0.00917377	0.852983	0.00565
HDL	8	4164013	rs4875320	A	T	0.12948	33063	-0.00608645	0.0114208	0.594084	0.978
HDL	8	6599005	rs2936512	T	C	0.826785	33063	0.00816804	0.010234	0.424798	0.000193
HDL	8	9159895	rs330071	G	A	0.18671	33063	-0.0167926	0.0100095	0.0934124	0.215
HDL	8	9181395	rs2169387	A	G	0.837632	33063	0.0913151	0.0105493	4.88562e-18	0.028
HDL	8	9183358	rs9987289	A	G	0.836101	33063	0.0898414	0.0104527	8.32332e-18	0.0132
HDL	8	9183596	rs4841132	A	G	0.863669	33063	0.104715	0.011181	7.57414e-21	0.0232
HDL	8	9184691	rs6601299	T	C	0.839095	33063	0.0902929	0.0104716	6.54421e-18	0.0603
HDL	8	9185146	rs2126259	T	C	0.821538	33063	0.0846555	0.0101082	5.52437e-17	0.0421
HDL	8	9187242	rs1461729	A	G	0.840577	33063	0.0889134	0.0105599	3.76773e-17	0.0541
HDL	8	10491684	rs4455790	C	G	0.733204	33063	-0.00201215	0.00882448	0.819631	0.998
HDL	8	10674418	rs11993903	A	G	0.376775	33063	-0.00546869	0.00812543	0.500926	0.102
HDL	8	10683929	rs11776767	G	C	0.423963	33063	0.00722714	0.00844252	0.391976	0.0125
HDL	8	11045161	rs7819412	G	A	0.524831	33063	0.01567	0.00906466	0.0838647	0.0153
HDL	8	11702375	rs3947	G	A	0.131476	33063	0.00812416	0.0113662	0.474754	0.31
HDL	8	18272881	rs1495741	G	A	0.628134	33063	-0.0085246	0.00822622	0.300075	0.0559
HDL	8	19251679	rs2958557	T	C	0.997018	33063	0.0845864	0.0788892	0.283622	0.0217
HDL	8	19754158	rs111300592	T	C	0.0184989	33063	0.0748874	0.0306768	0.0146398	0.00527
HDL	8	19806631	rs7016529	T	C	0.0950717	33063	-0.0467633	0.0147083	0.00147591	0.575
HDL	8	19813529	rs268	A	G	0.00606418	33063	-0.250153	0.048311	2.2431e-07	0.245
HDL	8	19819328	rs325	T	C	0.0795602	33063	0.14606	0.0142672	1.34703e-24	0.385
HDL	8	19819439	rs326	A	G	0.370459	33063	0.104521	0.00829973	2.29742e-36	0.284
HDL	8	19819724	rs328	C	G	0.0794241	33063	0.146741	0.0142723	8.5362e-25	0.41
HDL	8	19824492	rs13702	T	C	0.350467	33063	0.111334	0.00832659	8.9445e-41	0.364
HDL	8	19824667	rs15285	C	T	0.349197	33063	0.110261	0.00832571	4.92587e-40	0.333
HDL	8	19827848	rs10105606	C	A	0.417884	33063	0.0903514	0.00829944	1.33765e-27	0.303
HDL	8	19830921	rs10096633	C	T	0.228775	33063	0.122332	0.00990165	4.59297e-35	0.0174
HDL	8	19832646	rs17482753	G	T	0.0766869	33063	0.14089	0.0144518	1.86402e-22	0.288
HDL	8	19840408	rs75551077	G	C	0.105012	33063	0.138788	0.0127619	1.51293e-27	0.283
HDL	8	19844222	rs12678919	A	G	0.0928984	33063	0.135269	0.013444	8.15705e-24	0.179
HDL	8	19844228	rs34770253	T	C	0.147961	33063	0.0161344	0.0108272	0.136177	0.252
HDL	8	19847690	rs10503669	C	A	0.0735565	33063	0.141918	0.0147507	6.50913e-22	0.278
HDL	8	19848080	rs17410962	G	A	0.144285	33063	0.125089	0.011223	7.50946e-29	0.0514
HDL	8	19852518	rs17489282	C	T	0.230666	33063	0.0945167	0.00908485	2.38335e-25	0.255
HDL	8	19860460	rs79236614	C	G	0.0886626	33063	0.128958	0.0136278	2.99621e-21	0.0378
HDL	8	19865175	rs2083637	A	G	0.223694	33063	0.0919912	0.00914981	8.83074e-24	0.161
HDL	8	19881058	rs78404258	A	G	0.0720695	33063	0.118891	0.0148657	1.26817e-15	0.00369
HDL	8	19891227	rs28526159	C	T	0.680732	33063	0.0661441	0.00886071	8.33793e-14	0.455
HDL	8	19912370	rs115849089	G	A	0.0821104	33063	0.111076	0.0141365	3.92114e-15	0.499
HDL	8	19928013	rs6999158	T	A	0.358464	33063	0.0484481	0.00832769	5.96565e-09	0.0524
HDL	8	19928160	rs10106652	G	A	0.284835	33063	0.0531508	0.00869884	9.95678e-10	0.105
HDL	8	19933896	rs4407894	T	C	0.649415	33063	0.0702386	0.00874293	9.45277e-16	0.866
HDL	8	21937667	rs6557781	T	C	0.79744	33063	0.00273495	0.00984969	0.781267	0.39
HDL	8	22457804	rs746011	C	T	0.205115	33063	-0.0102985	0.0095976	0.283259	0.0405
HDL	8	29360305	rs10091038	A	C	0.561821	33063	-0.00396863	0.0078117	0.611428	0.263
HDL	8	55421614	rs10102164	G	A	0.161328	33063	-0.00618506	0.0105802	0.558826	0.0943
HDL	8	55441799	rs28503706	A	G	0.157436	33063	-0.00821214	0.0106821	0.442028	0.0976
HDL	8	59311697	rs1030431	A	G	0.81681	33063	0.000127274	0.0100915	0.989937	0.75
HDL	8	59353534	rs13277801	C	T	0.763208	33063	0.00202602	0.00907717	0.82338	0.437
HDL	8	59370320	rs4738679	G	A	0.826686	33063	-0.00555668	0.0102423	0.587457	0.693
HDL	8	59388565	rs2081687	T	C	0.768624	33063	0.00813305	0.00917949	0.375616	0.206
HDL	8	59392324	rs9297994	G	A	0.826653	33063	0.0045714	0.0102963	0.657055	0.494
HDL	8	59393273	rs4738684	A	G	0.826388	33063	0.00467989	0.0103059	0.64976	0.51
HDL	8	61548494	rs626913	A	C	0.476378	33063	0.000548572	0.00784088	0.944223	0.443
HDL	8	68351787	rs151198427	G	A	0.0489234	33063	-0.0133372	0.0199501	0.503796	0.751
HDL	8	71014079	rs6982451	G	A	0.216407	33063	-0.0084098	0.00955063	0.378562	0.495
HDL	8	71260460	rs10504474	G	A	0.115235	33063	-0.0310745	0.0128647	0.015714	0.655
HDL	8	71267629	rs10504476	G	A	0.115254	33063	-0.0311782	0.0128646	0.0153693	0.653
HDL	8	72395582	rs200441621	AAGCCCT	A	0.104899	33063	-0.0367159	0.0134896	0.0064927	0.0913
HDL	8	72469742	rs4738141	A	G	0.54611	33063	-0.00714488	0.00809886	0.377664	0.0883
HDL	8	74881674	rs7013120	G	A	0.201742	33063	-0.0180927	0.00954168	0.0579376	0.4
HDL	8	116599199	rs2293889	T	G	0.753244	33063	0.0209608	0.00902923	0.0202629	0.313
HDL	8	116603003	rs2737203	T	C	0.757095	33063	0.0230671	0.00907747	0.0110493	0.352
HDL	8	116648565	rs2737229	A	C	0.575507	33063	0.0026681	0.00841364	0.751156	0.00553
HDL	8	116663898	rs2737252	G	A	0.244675	33063	-0.00629989	0.00906298	0.486978	0.3
HDL	8	118184783	rs13266634	C	T	0.219777	33063	-0.00733552	0.00944173	0.437203	0.809
HDL	8	121860589	rs13248499	G	A	0.551315	33063	-0.0204924	0.00861975	0.0174362	0.566
HDL	8	121868551	rs4871137	G	T	0.544324	33063	-0.0273969	0.00830459	0.000970279	0.376
HDL	8	126477978	rs2001945	G	C	0.605768	33063	0.036474	0.00812855	7.21827e-06	0.165
HDL	8	126481747	rs2980875	A	G	0.401249	33063	0.0204602	0.00790279	0.00962599	0.0493
HDL	8	126482077	rs2954021	A	G	0.540388	33063	0.0289882	0.00780163	0.000202669	0.252
HDL	8	126482621	rs2954022	C	A	0.399298	33063	0.0199951	0.00790997	0.0114767	0.0513
HDL	8	126486409	rs17321515	A	G	0.475398	33063	0.0299348	0.00778806	0.000121203	0.359
HDL	8	126490972	rs2954029	A	T	0.388108	33063	0.0220604	0.00795372	0.005544	0.0426
HDL	8	126491733	rs2954031	G	T	0.403783	33063	0.0200766	0.00789983	0.0110412	0.0186
HDL	8	126495818	rs10808546	C	T	0.317016	33063	0.0158996	0.00833493	0.0564451	0.139
HDL	8	126498828	rs4870941	G	C	0.207581	33063	0.00497082	0.00973899	0.609769	0.0588
HDL	8	126504726	rs6987702	T	C	0.531168	33063	0.0176056	0.00808251	0.0293887	0.921
HDL	8	126506694	rs112875651	G	A	0.248158	33063	0.012252	0.00896927	0.17194	0.0137
HDL	8	126523523	rs4360309	C	T	0.807465	33063	-0.00584884	0.0102359	0.567727	0.308
HDL	8	144303418	rs10087900	G	A	0.353038	33063	-0.0154105	0.00812185	0.0577742	0.00183
HDL	8	145037573	rs11783655	T	A	0.235742	33063	0.0100086	0.0093014	0.281911	0.644
HDL	8	145043543	rs11136341	A	G	0.363128	33063	0.0033633	0.00847097	0.691339	0.279
HDL	8	145063412	rs11784833	T	C	0.198457	33063	0.000701907	0.00992025	0.943593	0.459
HDL	9	2640759	rs3780181	A	G	0.145707	33063	0.012238	0.0112617	0.277173	0.0663
HDL	9	3940759	rs476155	G	C	0.343459	33063	-0.000328146	0.0089542	0.970766	0.223
HDL	9	15289578	rs471364	C	T	0.878172	33063	0.0151817	0.012033	0.207067	0.303
HDL	9	15293116	rs486349	G	A	0.887928	33063	0.0211648	0.0123667	0.0870009	0.00398
HDL	9	15294596	rs540885	G	A	0.915989	33063	0.0415736	0.0138079	0.00260513	0.00553
HDL	9	15296034	rs643531	C	A	0.915631	33063	0.0372482	0.0137451	0.00673008	0.00351
HDL	9	15298666	rs675849	T	C	0.914057	33063	0.0408875	0.0136717	0.00278362	0.00619
HDL	9	15305378	rs581080	G	C	0.719535	33063	0.0232491	0.0092908	0.012336	0.00424
HDL	9	16887366	rs3927680	T	A	0.295149	33063	0.0141106	0.0086296	0.102021	0.187
HDL	9	19376255	rs67710536	A	C	0.234764	33063	-0.00301456	0.00990315	0.76082	0.287
HDL	9	22088094	rs10738607	A	G	0.413241	33063	0.00762888	0.00803812	0.342576	0.0887
HDL	9	28414339	rs10968576	A	G	0.205169	33063	-0.0061973	0.00948247	0.5134	0.102
HDL	9	33787871	rs3843935	C	T	0.364182	33063	0.00327895	0.00804264	0.683497	0.0898
HDL	9	78728065	rs146369471	T	C	0.00224925	33063	0.123327	0.094021	0.189623	0.245
HDL	9	86617265	rs1982151	A	G	0.705834	33063	-0.000809489	0.00876052	0.926379	0.784
HDL	9	107562804	rs2230808	T	C	0.544929	33063	-0.00998077	0.00872943	0.252894	0.000614
HDL	9	107569337	rs2777802	T	C	0.594165	33063	0.00397552	0.0084668	0.638682	0.0297
HDL	9	107579632	rs33918808	C	G	0.0772162	33063	0.0811995	0.0157719	2.62765e-07	0.22
HDL	9	107589567	rs7024300	C	T	0.0915259	33063	0.0762668	0.0132476	8.56097e-09	0.196
HDL	9	107591272	rs2853579	G	T	0.31626	33063	0.0597142	0.00875764	9.1979e-12	0.515
HDL	9	107594364	rs2515629	A	G	0.147975	33063	-0.0622167	0.0111569	2.45378e-08	0.582
HDL	9	107601541	rs2472386	G	A	0.570346	33063	0.055753	0.00809055	5.53506e-12	0.022
HDL	9	107620835	rs9282541	G	A	0.0259051	33063	-0.268398	0.0231839	5.39637e-31	0.944
HDL	9	107647019	rs11789603	C	T	0.0991138	33063	0.0542841	0.0132374	4.11719e-05	0.0365
HDL	9	107647220	rs4149268	C	T	0.473414	33063	-0.00676198	0.00808128	0.402735	0.0159
HDL	9	107647655	rs3890182	G	A	0.117382	33063	-0.0688753	0.0121386	1.39437e-08	0.775
HDL	9	107648595	rs3847302	A	G	0.117488	33063	-0.0687157	0.0121329	1.48252e-08	0.776
HDL	9	107653426	rs12686004	G	A	0.0995977	33063	-0.0657011	0.0129401	3.82755e-07	0.00427
HDL	9	107657070	rs3905000	G	A	0.132807	33063	-0.0669056	0.0114534	5.171e-09	0.632
HDL	9	107661742	rs2740488	A	C	0.330568	33063	-0.0432736	0.0083054	1.88541e-07	0.00446
HDL	9	107664301	rs1883025	C	T	0.303844	33063	-0.0569274	0.00838412	1.12204e-11	0.0742
HDL	9	107665739	rs2575876	G	A	0.252352	33063	-0.0666019	0.00883232	4.67447e-14	0.442
HDL	9	107665978	rs1800978	C	G	0.121647	33063	-0.0726215	0.0118202	8.05612e-10	0.109
HDL	9	107690450	rs1800977	G	A	0.348607	33063	0.00290321	0.00816373	0.722123	0.205
HDL	9	117166246	rs2274159	A	G	0.386414	33063	0.00928698	0.00808513	0.2507	0.177
HDL	9	117177566	rs74551598	A	C	0.357001	33063	-0.00168612	0.00852261	0.84317	0.388
HDL	9	136127601	rs9411476	G	A	0.0952949	33063	0.0225427	0.0152311	0.138861	0.494
HDL	9	136141870	rs2519093	C	T	0.150576	33063	0.0207799	0.0108253	0.0549127	0.456
HDL	9	136146597	rs550057	C	T	0.198152	33063	0.0285342	0.00974307	0.00340421	0.525
HDL	9	136149399	rs507666	G	A	0.15109	33063	0.0193021	0.0108104	0.0741781	0.439
HDL	9	136153875	rs651007	C	T	0.171748	33063	0.0139702	0.0102382	0.172403	0.412
HDL	9	136154168	rs579459	T	C	0.171793	33063	0.0138012	0.0102378	0.177641	0.41
HDL	9	136154304	rs649129	C	T	0.171714	33063	0.0141684	0.0102412	0.166522	0.402
HDL	9	136155000	rs635634	C	T	0.150758	33063	0.0207873	0.0108131	0.0545523	0.301
HDL	9	139368953	rs3812594	G	A	0.160905	33063	-0.0200102	0.010413	0.054649	0.431
HDL	10	5239824	rs7087111	C	T	0.111259	33063	0.0181556	0.0121286	0.134413	0.956
HDL	10	5254847	rs1832007	A	G	0.111106	33063	0.017196	0.0121081	0.155547	0.854
HDL	10	8576206	rs4749779	A	G	0.210099	33063	-0.00860001	0.00949263	0.364953	0.894
HDL	10	17260290	rs10904908	A	G	0.399813	33063	0.0130706	0.00798659	0.101722	0.949
HDL	10	46007533	rs11239544	C	T	0.236974	33063	0.0283759	0.00904706	0.00170993	0.343
HDL	10	46013277	rs970548	A	C	0.235565	33063	0.028251	0.00905206	0.00180271	0.387
HDL	10	46018831	rs11239549	A	G	0.280358	33063	0.0291465	0.00859742	0.000698569	0.236
HDL	10	52573772	rs41274050	C	T	0.00577685	33063	-0.00885896	0.0485768	0.855292	0.0397
HDL	10	64934548	rs10822145	C	T	0.368179	33063	0.0298715	0.00810327	0.000227491	0.419
HDL	10	65005399	rs7902343	C	T	0.315623	33063	0.0289759	0.00843392	0.000591156	0.457
HDL	10	65027610	rs10761731	A	T	0.330551	33063	0.0289236	0.00826633	0.000467069	0.431
HDL	10	65203808	rs3999089	A	G	0.345219	33063	0.0310034	0.00830723	0.000189892	0.121
HDL	10	70346740	rs2298117	T	C	0.452621	33063	-0.000493198	0.0077935	0.949541	0.878
HDL	10	74637326	rs7901016	T	C	0.325303	33063	0.00298224	0.0103086	0.772354	0.506
HDL	10	74662593	rs57176252	C	A	0.0475969	33063	0.0249753	0.0192344	0.194125	0.0646
HDL	10	87777269	rs17106160	T	C	0.0380487	33063	0.00983138	0.0218328	0.652492	0.466
HDL	10	94839642	rs2068888	G	A	0.423782	33063	0.0196876	0.00796073	0.0133948	0.64
HDL	10	96039597	rs2274224	G	C	0.459759	33063	-0.0110493	0.00780192	0.156708	0.792
HDL	10	101953705	rs11597086	A	C	0.203341	33063	0.0265985	0.00981923	0.00675243	0.479
HDL	10	102027407	rs12784396	C	T	0.211354	33063	0.0270873	0.00965067	0.00500392	0.503
HDL	10	103928374	rs17779355	G	A	0.0313463	33063	0.0035997	0.0221596	0.870956	0.836
HDL	10	112097073	rs963059	T	C	0.102564	33063	0.00723301	0.0128039	0.572138	0.113
HDL	10	113910721	rs1129555	A	G	0.710401	33063	-0.0447757	0.0084704	1.24922e-07	0.22
HDL	10	113913222	rs2297991	T	C	0.684239	33063	-0.032608	0.00829397	8.44059e-05	0.0116
HDL	10	113919124	rs77147124	A	G	0.705207	33063	-0.0399185	0.00852239	2.81387e-06	0.122
HDL	10	113933886	rs2255141	A	G	0.78916	33063	-0.0477393	0.00952007	5.31435e-07	0.208
HDL	10	113939584	rs2803621	G	A	0.7558	33063	-0.0381439	0.00902694	2.38345e-05	0.0916
HDL	10	113950418	rs7096937	T	C	0.703599	33063	-0.0373027	0.00860596	1.46078e-05	0.0738
HDL	10	114012078	rs79615973	A	G	0.215848	33063	-0.0226981	0.00951544	0.0170608	0.0656
HDL	10	115789375	rs7076938	C	T	0.712579	33063	0.0235163	0.00876865	0.00732138	0.00344
HDL	10	115795236	rs4619105	G	A	0.0592929	33063	0.0172103	0.015965	0.281032	0.828
HDL	10	118397971	rs10885997	A	G	0.340562	33063	-0.0108727	0.00824263	0.187141	0.715
HDL	10	122859177	rs7079858	G	T	0.183407	33063	-0.0100219	0.0102601	0.328678	0.258
HDL	10	122900623	rs2901286	C	A	0.0425249	33063	-0.000262372	0.0197743	0.989414	0.203
HDL	10	122929493	rs10886863	T	C	0.725176	33063	-0.0234161	0.00947349	0.0134452	0.0904
HDL	10	124610027	rs1891110	G	A	0.505913	33063	0.00447409	0.00765196	0.558751	0.692
HDL	10	124657809	rs7902274	G	T	0.48959	33063	0.0112238	0.00767483	0.143628	0.348
HDL	10	134459388	rs1133400	A	G	0.211036	33063	-0.00947904	0.00947605	0.317158	0.145
HDL	11	2936952	rs16928809	G	A	0.0842482	33063	-0.0250993	0.0136121	0.0651987	0.256
HDL	11	2958538	rs7935422	T	C	0.572941	33063	0.000904586	0.00790658	0.908913	0.334
HDL	11	5701074	rs11601507	C	A	0.0596588	33063	-0.00818749	0.0159026	0.606657	0.447
HDL	11	10388782	rs2923084	A	G	0.420379	33063	-0.00349003	0.00798691	0.662134	0.249
HDL	11	13355770	rs6486121	C	T	0.453615	33063	0.0041717	0.00797431	0.600875	0.0317
HDL	11	13359745	rs2896635	T	A	0.662035	33063	-0.0176128	0.00849468	0.0381359	0.147
HDL	11	14504463	rs7121538	A	C	0.15726	33063	-0.00959927	0.0106764	0.368592	0.0631
HDL	11	14852490	rs1037378	G	A	0.521807	33063	-7.32448e-05	0.00771193	0.992422	0.192
HDL	11	18632984	rs10128711	T	C	0.486398	33063	0.00362982	0.00837655	0.664774	0.0118
HDL	11	18639167	rs11024735	C	T	0.478266	33063	0.00625061	0.00843075	0.458447	0.0118
HDL	11	27675712	rs1519480	C	T	0.453226	33063	0.0191506	0.00820336	0.0195704	0.658
HDL	11	36446712	rs331446	C	T	0.344786	33063	-0.0040418	0.00833368	0.627679	0.784
HDL	11	37184338	rs10836699	C	T	0.258033	33063	0.00414357	0.00922538	0.653324	0.604
HDL	11	45913607	rs77403571	G	A	0.0152144	33063	0.0245036	0.0326179	0.452514	0.347
HDL	11	46743247	rs3136441	T	C	0.215437	33063	0.0271951	0.0102258	0.00782658	0.284
HDL	11	46751401	rs75185853	T	C	0.215498	33063	0.026308	0.0102285	0.0101104	0.232
HDL	11	47246397	rs7395581	G	A	0.542419	33063	-0.030477	0.00790119	0.000114662	0.638
HDL	11	47275064	rs10838681	G	A	0.414028	33063	0.0377074	0.00796875	2.22409e-06	0.654
HDL	11	47286290	rs7120118	T	C	0.440976	33063	0.035746	0.00793255	6.59864e-06	0.537
HDL	11	47311367	rs10838686	G	T	0.336721	33063	0.031487	0.0083731	0.000169581	0.605
HDL	11	47324666	rs4752824	T	A	0.443331	33063	0.0322381	0.00788134	4.30553e-05	0.862
HDL	11	47345100	rs10838692	T	C	0.445075	33063	0.0332404	0.00788566	2.49453e-05	0.877
HDL	11	48518893	rs7395662	A	G	0.53188	33063	0.00230621	0.00789176	0.770111	0.451
HDL	11	51512090	rs11246602	T	C	0.0909325	33063	0.00861234	0.0133563	0.519047	0.345
HDL	11	57107617	rs11603691	G	A	0.0511989	33063	-0.0218822	0.0173049	0.206048	0.918
HDL	11	58162382	rs12575459	G	A	0.0310014	33063	0.00189471	0.0225177	0.932943	0.99
HDL	11	61543961	rs174529	T	C	0.427865	33063	-0.0308489	0.00845484	0.000263605	0.00281
HDL	11	61569830	rs174546	C	T	0.362066	33063	-0.0456971	0.00903426	4.23233e-07	0.0557
HDL	11	61570783	rs174547	T	C	0.362218	33063	-0.0456508	0.00903292	4.33048e-07	0.0639
HDL	11	61571348	rs174548	C	G	0.408012	33063	-0.0382106	0.008447	6.0807e-06	0.0774
HDL	11	61571478	rs174550	T	C	0.362202	33063	-0.0455808	0.00903332	4.51509e-07	0.0644
HDL	11	61573684	rs174551	T	C	0.362086	33063	-0.0456307	0.00903598	4.42056e-07	0.0656
HDL	11	61579463	rs174554	A	G	0.362052	33063	-0.0455288	0.00903373	4.65859e-07	0.0679
HDL	11	61594920	chr11:61594920:D	CT	C	0.361144	33063	-0.0447296	0.00904146	7.53019e-07	0.0702
HDL	11	61597212	rs174570	C	T	0.284412	33063	-0.0398214	0.00980417	4.87203e-05	0.0722
HDL	11	61604814	rs174577	C	A	0.483758	33063	-0.0315283	0.0080766	9.47512e-05	0.0146
HDL	11	61609750	rs174583	C	T	0.447539	33063	-0.0340897	0.00824835	3.58197e-05	0.0336
HDL	11	61623140	rs174601	C	T	0.586456	33063	-0.0238056	0.00813104	0.00341426	0.00357
HDL	11	63877163	rs11231698	C	T	0.114394	33063	-0.00100073	0.0130538	0.938892	0.129
HDL	11	64031241	rs35169799	C	T	0.023183	33063	-0.0422099	0.0254349	0.0970101	0.0419
HDL	11	65391317	rs12801636	G	A	0.340396	33063	0.00660874	0.00825875	0.423589	0.68
HDL	11	68703959	rs622082	A	G	0.165669	33063	-0.000640408	0.0104467	0.951118	0.639
HDL	11	75455021	rs499974	C	A	0.239815	33063	-0.0175271	0.00929778	0.0594188	0.521
HDL	11	75455373	rs600518	A	T	0.242334	33063	-0.0185309	0.00930729	0.0464798	0.664
HDL	11	77973980	rs2511158	C	T	0.19309	33063	0.0172505	0.0101101	0.0879576	0.279
HDL	11	77976208	rs1981405	C	T	0.160542	33063	0.0290112	0.0109251	0.00792025	0.126
HDL	11	78099014	rs10793310	T	G	0.194363	33063	0.017605	0.0101188	0.0818886	0.442
HDL	11	103808152	rs10895547	C	T	0.275247	33063	-0.00897793	0.00863344	0.298386	0.104
HDL	11	109979945	rs10789752	T	C	0.740273	33063	-0.0126566	0.0089184	0.155854	0.561
HDL	11	109995944	rs746463	C	T	0.746484	33063	-0.0125266	0.0088909	0.158859	0.654
HDL	11	113296619	rs1079596	C	T	0.258219	33063	-0.00508635	0.00906511	0.574735	0.188
HDL	11	116433496	rs117794084	G	T	0.00789284	33063	-0.170107	0.0449075	0.000151903	0.0768
HDL	11	116560325	rs1787715	C	T	0.383634	33063	-0.00807311	0.00795083	0.309924	0.246
HDL	11	116574336	rs1145198	G	A	0.16774	33063	0.00726539	0.0103678	0.483449	0.706
HDL	11	116581641	rs2367970	G	A	0.235671	33063	-0.032442	0.00908262	0.000354431	0.0252
HDL	11	116584987	rs4938303	C	T	0.547304	33063	0.0274047	0.0078175	0.000455658	1.21e-09
HDL	11	116586283	rs7350481	T	C	0.893658	33063	0.0938522	0.0127958	2.22371e-13	0.0905
HDL	11	116603724	rs12272004	C	A	0.12201	33063	-0.0512384	0.0116814	1.15278e-05	7.9e-07
HDL	11	116607437	rs1558861	C	T	0.896284	33063	0.0823836	0.0129122	1.76758e-10	0.0284
HDL	11	116610249	rs10466588	A	G	0.237214	33063	-0.0461363	0.00926499	6.37017e-07	0.00192
HDL	11	116611827	rs180349	A	T	0.759066	33063	0.0256974	0.0090035	0.00431515	0.436
HDL	11	116617240	rs11216126	A	C	0.107356	33063	0.0425101	0.012446	0.000636521	0.0258
HDL	11	116619073	rs28927680	C	G	0.12511	33063	-0.0486157	0.0116366	2.94326e-05	3.19e-06
HDL	11	116635282	rs79624460	C	T	0.0340096	33063	0.0773947	0.0228239	0.000696526	0.497
HDL	11	116647607	rs2160669	C	T	0.879412	33063	0.0902307	0.0119954	5.39101e-14	0.0635
HDL	11	116648917	rs964184	G	C	0.760941	33063	0.0812664	0.00903851	2.44716e-19	1.52e-07
HDL	11	116651115	rs11604424	C	T	0.633738	33063	0.0288303	0.00820399	0.000441111	0.799
HDL	11	116652207	rs12286037	C	T	0.139128	33063	-0.0596214	0.0112075	1.03901e-07	0.00031
HDL	11	116652423	rs6589566	G	A	0.897514	33063	0.0868624	0.0129659	2.09424e-11	0.0283
HDL	11	116653296	rs2075290	C	T	0.878565	33063	0.0889511	0.0119608	1.03107e-13	0.0529
HDL	11	116654435	rs603446	C	T	0.246661	33063	-0.0196408	0.0090369	0.0297503	0.119
HDL	11	116655600	rs35120633	G	A	0.0725433	33063	-0.118786	0.0144283	1.82808e-16	0.39
HDL	11	116657561	rs3741298	C	T	0.613979	33063	0.0297745	0.0080966	0.000235622	0.701
HDL	11	116660686	rs2266788	G	A	0.897181	33063	0.0856909	0.0129564	3.74536e-11	0.0326
HDL	11	116661392	rs2075291	C	A	0.00745546	33063	-0.266244	0.0494113	7.11156e-08	0.39
HDL	11	116662407	rs3135506	G	C	0.085201	33063	-0.118077	0.0134718	1.87148e-18	0.0596
HDL	11	116662579	rs651821	C	T	0.835118	33063	0.057127	0.0105751	6.58988e-08	2.25e-06
HDL	11	116663707	rs662799	G	A	0.846581	33063	0.0711506	0.0108825	6.2316e-11	0.00025
HDL	11	116665079	rs9804646	C	T	0.205817	33063	0.0335253	0.0102186	0.0010351	0.368
HDL	11	116667545	rs75919952	C	T	0.0584585	33063	0.152086	0.0162697	8.95022e-21	0.00119
HDL	11	116681008	rs1263173	G	A	0.417748	33063	-0.0254535	0.00835441	0.00231361	0.0454
HDL	11	116707736	rs12718465	C	T	0.00473339	33063	-0.0558763	0.0628594	0.374052	0.959
HDL	11	116728630	rs12225230	G	C	0.165532	33063	-0.00546979	0.0102651	0.594135	0.0256
HDL	11	116732512	rs2075292	G	T	0.792638	33063	0.0201755	0.00993235	0.0422258	0.272
HDL	11	116807343	rs139961185	G	A	0.0503192	33063	-0.104833	0.0179577	5.28984e-09	0.0708
HDL	11	116884789	rs11216230	G	A	0.0562323	33063	0.137147	0.0175927	6.40651e-15	6.52e-08
HDL	11	116973929	rs12269901	G	C	0.463917	33063	0.0221267	0.00805931	0.00604225	8.07e-10
HDL	11	117042408	rs186808413	C	T	0.00415873	33063	0.117802	0.0585464	0.0442077	0.427
HDL	11	117075566	rs508487	C	T	0.0529293	33063	-0.060076	0.0172111	0.000482058	0.128
HDL	11	117085270	rs236911	A	C	0.20904	33063	-0.0231938	0.00982461	0.0182362	0.123
HDL	11	117531731	rs10892151	C	T	0.113299	33063	0.0223717	0.0132405	0.091097	0.0941
HDL	11	118486067	rs11603023	T	C	0.631582	33063	0.00390709	0.00825742	0.636098	0.202
HDL	11	122504700	rs11218720	A	G	0.369968	33063	0.0215816	0.00807691	0.00753973	0.534
HDL	11	122522375	rs7941030	T	C	0.375268	33063	0.0187776	0.00796766	0.0184371	0.879
HDL	11	122526601	rs7128198	C	T	0.303904	33063	0.015976	0.00836695	0.0562087	0.901
HDL	11	122530591	rs7115089	C	G	0.375292	33063	0.019464	0.00800214	0.0150013	0.858
HDL	11	122535408	rs10790519	T	C	0.375117	33063	0.0183091	0.00798627	0.0218725	0.856
HDL	11	126228000	rs59379014	C	T	0.130038	33063	-0.021773	0.0122839	0.0763152	0.0487
HDL	11	126241979	rs10893499	G	A	0.177298	33063	-0.0130029	0.0104899	0.215135	0.665
HDL	11	126243952	rs11220462	G	A	0.123305	33063	-0.0268448	0.0122581	0.0285263	0.17
HDL	11	126244955	rs4307732	G	A	0.151622	33063	-0.0176913	0.011227	0.115077	0.2
HDL	11	126248211	rs11220463	A	T	0.1226	33063	-0.0269698	0.0122721	0.0279742	0.195
HDL	12	7649484	rs4883263	T	C	0.757463	33063	-0.025887	0.00948959	0.00637325	0.801
HDL	12	7651138	rs10743940	A	T	0.768646	33063	-0.0216769	0.00963917	0.024523	0.578
HDL	12	7691134	rs7136716	A	G	0.286635	33063	0.013942	0.00881948	0.113919	0.114
HDL	12	7774892	rs1419980	A	G	0.285048	33063	0.0122763	0.0088211	0.164014	0.183
HDL	12	9082581	rs4883201	A	G	0.0767928	33063	-0.0411453	0.0148026	0.00544251	0.52
HDL	12	9101137	rs1805248	A	G	0.685906	33063	0.0105966	0.00875821	0.226313	0.12
HDL	12	20473758	rs7134375	C	A	0.374815	33063	0.0240691	0.00802489	0.00270592	0.0934
HDL	12	20474706	rs79719909	A	G	0.167424	33063	0.027196	0.0108822	0.0124499	0.25
HDL	12	21331549	rs4149056	T	C	0.0932009	33063	0.00310041	0.0130112	0.811658	0.0668
HDL	12	25408464	rs12320328	A	G	0.102075	33063	0.00164297	0.0129611	0.89913	0.236
HDL	12	26453283	rs718314	A	G	0.375026	33063	0.0144024	0.00851535	0.0907719	0.985
HDL	12	26463082	rs11048456	C	T	0.486418	33063	0.00301442	0.00799012	0.705974	0.987
HDL	12	26474867	rs10842708	G	A	0.48655	33063	0.0034741	0.0079878	0.663617	0.988
HDL	12	33459554	rs4551851	G	A	0.782951	33063	-0.00945513	0.00956714	0.32301	0.781
HDL	12	40606663	rs1907631	T	C	0.0946983	33063	-0.0176314	0.0134258	0.189097	0.825
HDL	12	46200396	rs7316454	G	T	0.0940491	33063	0.02505	0.0134378	0.062301	0.96
HDL	12	49399132	rs1126930	G	C	0.00949702	33063	-0.0812835	0.0386415	0.0354197	0.552
HDL	12	51055708	rs1521516	C	T	0.193075	33063	-0.0099263	0.00982297	0.312246	0.402
HDL	12	51207704	rs829112	A	G	0.200556	33063	-0.00548253	0.00969719	0.57182	0.419
HDL	12	53393964	rs7306523	A	G	0.449475	33063	0.0021206	0.00866646	0.806696	0.872
HDL	12	53796744	rs11170538	T	C	0.686996	33063	-0.00228093	0.00870003	0.793186	0.427
HDL	12	56863770	rs2657880	G	C	0.144678	33063	0.00875646	0.0109078	0.422107	0.11
HDL	12	57792580	rs11613352	C	T	0.205229	33063	0.0199301	0.00981322	0.0422607	0.479
HDL	12	57839173	rs61352607	G	T	0.204037	33063	0.0212051	0.00988341	0.031911	0.252
HDL	12	57843711	rs2229357	G	A	0.204443	33063	0.0218714	0.00986278	0.0265844	0.252
HDL	12	57844049	rs3741414	C	T	0.204035	33063	0.0210236	0.00985141	0.0328373	0.233
HDL	12	72179446	rs61754230	C	T	0.0123854	33063	0.0432141	0.0332345	0.193505	0.586
HDL	12	100800193	rs7965082	C	T	0.466352	33063	-0.0053851	0.00775084	0.487195	0.59
HDL	12	100850750	rs7955221	A	C	0.391875	33063	-0.00577426	0.00819333	0.480966	0.691
HDL	12	101873956	rs2373459	C	T	0.640844	33063	0.00756892	0.00822876	0.357671	0.271
HDL	12	103537266	rs10778215	T	A	0.627575	33063	-0.000844972	0.00806771	0.916586	0.624
HDL	12	107174646	rs10861661	A	C	0.252669	33063	-0.00936119	0.00885419	0.290393	0.834
HDL	12	109061106	rs750134	G	T	0.101864	33063	0.00964329	0.0132369	0.466299	0.49
HDL	12	109137726	rs7968419	C	T	0.265744	33063	-0.0102482	0.00874982	0.241499	0.769
HDL	12	109696838	rs2075260	G	A	0.78048	33063	0.00219377	0.00956388	0.818573	0.809
HDL	12	109840940	rs9943753	A	G	0.745518	33063	0.0261139	0.00943152	0.00562647	0.811
HDL	12	109895168	rs2338104	C	G	0.577897	33063	0.0467603	0.00801837	5.48836e-09	0.353
HDL	12	109962795	rs2241208	G	C	0.567114	33063	0.0470203	0.00798169	3.83807e-09	0.4
HDL	12	109965512	rs10744826	C	G	0.570275	33063	0.0477048	0.00799272	2.3941e-09	0.548
HDL	12	110000193	rs7134594	C	T	0.573481	33063	0.0494231	0.00799757	6.41988e-10	0.486
HDL	12	111414461	rs12229654	T	G	0.0162115	33063	-0.05343	0.0364359	0.142537	0.444
HDL	12	111884608	rs3184504	T	C	0.805099	33063	0.0148838	0.0101158	0.141198	0.123
HDL	12	112072424	rs11065987	A	G	0.177207	33063	-0.0144009	0.0104106	0.166575	0.0103
HDL	12	112241766	rs671	G	A	0.0194628	33063	-0.0860563	0.0337222	0.0107132	0.271
HDL	12	112486818	rs17696736	A	G	0.179415	33063	-0.0109324	0.0103655	0.291567	0.00691
HDL	12	112645401	rs2074356	G	A	0.0144602	33063	-0.109758	0.0470334	0.0196155	0.521
HDL	12	112817783	rs11066280	T	A	0.0218976	33063	-0.0357579	0.0322477	0.267495	0.227
HDL	12	113409176	rs2072134	G	A	0.0124913	33063	-0.0559408	0.0410836	0.173314	0.412
HDL	12	113847542	rs1559997	A	G	0.0629074	33063	0.0111822	0.0164268	0.496042	0.227
HDL	12	117160976	rs10507274	T	C	0.0300184	33063	0.0254511	0.0216906	0.240649	0.614
HDL	12	121388962	rs2650000	A	C	0.706711	33063	-0.00144007	0.00874674	0.869226	0.481
HDL	12	121416650	rs1169288	A	C	0.282083	33063	0.00234533	0.00877918	0.789356	0.531
HDL	12	121417536	chr12:121417536:I	G	GACTC	0.300956	33063	0.0105956	0.00851069	0.213141	0.342
HDL	12	121443116	rs1169314	A	G	0.293183	33063	0.00580756	0.00866571	0.502745	0.751
HDL	12	121450165	rs2264750	C	T	0.29034	33063	0.00449785	0.00870496	0.605366	0.74
HDL	12	123796238	rs4759375	C	T	0.134334	33063	0.0345551	0.0112566	0.00214218	9.64e-05
HDL	12	123895906	rs28577594	G	C	0.47522	33063	-0.0207206	0.00833382	0.0129068	0.0415
HDL	12	124460167	rs4765127	G	T	0.300018	33063	0.0145834	0.00849266	0.0859468	0.492
HDL	12	124475156	rs7307277	A	G	0.298139	33063	0.0131213	0.00850805	0.12302	0.506
HDL	12	124505444	rs863750	C	T	0.485074	33063	-0.0401264	0.00772176	2.03039e-07	0.366
HDL	12	125261441	rs838879	G	A	0.628366	33063	-0.00986961	0.00870223	0.256733	0.202
HDL	12	125261593	rs838880	C	T	0.494208	33063	-0.0166569	0.0079276	0.0356293	0.626
HDL	12	125264287	rs838886	T	G	0.535572	33063	-0.0181226	0.00821327	0.0273491	0.548
HDL	12	125315647	rs7485656	A	G	0.371173	33063	-0.00877758	0.00838191	0.295005	0.519
HDL	12	125325010	rs61941677	C	G	0.0575916	33063	-0.0632397	0.016565	0.000134718	0.0818
HDL	12	125328375	rs3924313	G	A	0.21756	33063	-0.0267021	0.00940243	0.00451258	0.284
HDL	12	125380232	rs7298751	G	A	0.852482	33063	-0.0355374	0.0117355	0.00246022	0.319
HDL	12	132330531	rs10902456	G	T	0.278786	33063	-0.00702932	0.00861262	0.414406	0.0552
HDL	13	32953388	rs4942486	T	C	0.516257	33063	0.00769371	0.00771762	0.318812	0.43
HDL	13	41609047	rs17532301	G	A	0.0398163	33063	-0.0288316	0.0195229	0.139727	0.0926
HDL	13	45970147	rs138358301	A	G	0.00328161	33063	-0.0272089	0.0690159	0.693403	0.188
HDL	13	50198158	rs4942859	G	A	0.429891	33063	0.00862268	0.00786998	0.273235	0.374
HDL	13	50707087	rs2812208	G	C	0.00881978	33063	0.029203	0.044116	0.507997	0.873
HDL	13	51221618	rs797486	C	A	0.836358	33063	-0.0136634	0.0104265	0.190045	0.0865
HDL	13	88704706	rs7323893	T	C	0.0346013	33063	0.02558	0.0229929	0.265917	0.365
HDL	13	95248566	rs2298058	C	T	0.336824	33063	0.00172353	0.00897183	0.84766	0.235
HDL	13	95254382	rs9556404	A	G	0.648608	33063	-0.00391184	0.00883967	0.658104	0.196
HDL	13	95284980	rs1341267	C	A	0.59007	33063	-0.00121445	0.00872631	0.889315	0.0987
HDL	13	111018729	rs7333748	C	G	0.38868	33063	2.04053e-05	0.00793148	0.997947	0.0598
HDL	13	111025118	rs4773173	A	G	0.34832	33063	-0.00199979	0.00813994	0.805933	0.0213
HDL	13	114527838	rs7400722	G	A	0.555712	33063	-0.0147326	0.00780837	0.0591913	0.556
HDL	13	114544024	rs7140110	T	C	0.245402	33063	-0.0128525	0.00915901	0.160539	0.603
HDL	14	24871926	rs11621792	C	T	0.207722	33063	-0.00989441	0.00971449	0.308431	0.229
HDL	14	24883058	rs2332328	C	T	0.226798	33063	-0.00637492	0.00929576	0.492847	0.127
HDL	14	24883887	rs8017377	G	A	0.226749	33063	-0.00694638	0.00928051	0.454164	0.141
HDL	14	52559930	rs10144765	C	G	0.132136	33063	-0.0075346	0.0116315	0.517131	0.197
HDL	14	64235556	rs7157785	G	T	0.267641	33063	0.00512224	0.00891342	0.565517	0.398
HDL	14	65119839	rs7148864	A	G	0.276319	33063	0.0158821	0.00928973	0.0873323	0.0139
HDL	14	65914867	rs10483776	A	G	0.0892387	33063	-0.0282607	0.0133022	0.0336276	0.641
HDL	14	70817141	rs11620731	T	C	0.846134	33063	-0.0093852	0.0107285	0.381687	0.241
HDL	14	71096344	rs9646133	G	T	0.365998	33063	0.0245042	0.00809974	0.00248379	0.13
HDL	14	74250126	rs13379043	T	C	0.464477	33063	0.0162905	0.00861013	0.0584893	0.818
HDL	14	75278211	rs12588415‡	G	A	0.33526	33063	0.00359777	0.00857107	0.674662	0.582
HDL	14	75322794	rs8014204	G	A	0.656867	33063	-0.00624334	0.00854057	0.464765	0.833
HDL	14	77503443	rs12431415	G	A	0.263553	33063	-0.0174085	0.00892584	0.0511346	0.0184
HDL	14	92498829	rs58752567	ATAT	A	0.208419	33063	0.00572034	0.00982109	0.560261	0.219
HDL	14	94844947	rs28929474	C	T	0.00539878	33063	-0.0441675	0.0514456	0.390601	0.973
HDL	14	94847262	rs17580	T	A	0.0320146	33063	-0.00698751	0.020878	0.737865	0.826
HDL	14	105272678	rs45490496	A	T	0.367629	33063	-0.0218575	0.00851565	0.0102658	0.129
HDL	14	105277209	rs4983559	G	A	0.469861	33063	-0.0187185	0.00782913	0.0168082	0.461
HDL	15	39464167	rs7176058	A	G	0.317202	33063	0.00143885	0.00872023	0.868943	0.414
HDL	15	40751555	rs3803357	C	A	0.673321	33063	0.0136178	0.00831461	0.10146	0.838
HDL	15	42125234	rs1531140	C	T	0.253261	33063	-0.00364456	0.00899987	0.685509	0.509
HDL	15	42683787	rs2412710	G	A	0.0445816	33063	-0.0369604	0.0191572	0.0536916	0.692
HDL	15	43099550	rs149492745	C	T	0.0144834	33063	-0.144573	0.03135	3.9963e-06	0.768
HDL	15	43237414	rs62020698	C	T	0.0543205	33063	-0.0404175	0.0164047	0.0137484	0.534
HDL	15	43726625	rs150844304	A	C	0.0167111	33063	-0.121983	0.0292205	2.98565e-05	0.56
HDL	15	43820717	rs55707100	C	T	0.0169978	33063	-0.123282	0.0284338	1.45272e-05	0.689
HDL	15	44218136	rs481837	C	T	0.104699	33063	-0.0143704	0.0133795	0.282796	0.0505
HDL	15	44245931	rs2929282	A	T	0.161812	33063	-0.00230454	0.0110735	0.83514	0.306
HDL	15	44266730	rs138570705	G	A	0.0175915	33063	-0.108192	0.0282525	0.000128425	0.855
HDL	15	57442759	rs72731954	A	G	0.0433164	33063	0.0066054	0.0188034	0.725372	0.339
HDL	15	57910164	rs937254	G	A	0.545297	33063	0.00508984	0.00787806	0.518229	0.388
HDL	15	58581370	rs12148399	T	A	0.131226	33063	-0.0515019	0.0115305	7.94841e-06	0.259
HDL	15	58671765	rs1601935	G	T	0.624322	33063	-0.0473574	0.00832959	1.30472e-08	0.704
HDL	15	58674695	rs4775041	G	C	0.188277	33063	0.0670168	0.00986187	1.07903e-11	0.988
HDL	15	58678512	rs10468017	C	T	0.19791	33063	0.0731367	0.00967266	3.99443e-14	0.997
HDL	15	58679668	rs7350789	G	A	0.346687	33063	0.0808465	0.00812432	2.49221e-23	0.97
HDL	15	58680178	rs261291	T	C	0.420909	33063	0.0745793	0.00781676	1.41526e-21	0.451
HDL	15	58680954	rs2043085	T	C	0.505293	33063	-0.0798767	0.00788425	4.01772e-24	0.666
HDL	15	58683366	rs1532085	A	G	0.550706	33063	-0.0803374	0.00781608	8.81136e-25	0.71
HDL	15	58694020	rs16940212	G	T	0.147839	33063	0.0238068	0.0109975	0.030408	0.192
HDL	15	58699937	rs13329672	C	T	0.300065	33063	0.0670144	0.00881236	2.85818e-14	0.234
HDL	15	58723426	rs1077835	A	G	0.455736	33063	0.0820856	0.0079505	5.45531e-25	0.0417
HDL	15	58723479	rs1077834	T	C	0.45433	33063	0.0820329	0.00795497	6.20905e-25	0.0553
HDL	15	58723675	rs1800588	C	T	0.448129	33063	0.0810586	0.00796837	2.62953e-24	0.0349
HDL	15	58724792	rs8034802	T	A	0.442255	33063	0.0582941	0.0079872	2.91129e-13	0.47
HDL	15	58726744	rs261334	G	C	0.635635	33063	-0.070482	0.00816179	5.84168e-18	0.0964
HDL	15	58731153	rs261342	G	C	0.488885	33063	-0.0493386	0.00799894	6.9098e-10	0.0768
HDL	15	58969292	rs4775086	G	A	0.527115	33063	0.0175419	0.00811666	0.0306787	0.4
HDL	15	61244884	rs148533712	T	C	0.378216	33063	-0.00428455	0.00837224	0.608822	0.601
HDL	15	61948435	rs2245477	C	A	0.456078	33063	-0.001028	0.00781094	0.895292	0.27
HDL	15	63790642	rs55829990	T	C	0.155812	33063	0.00166692	0.0107882	0.877205	0.881
HDL	15	65153690	rs12595292	G	A	0.258485	33063	-0.00220585	0.00970193	0.820142	0.819
HDL	15	66878900	rs2245586	A	G	0.772652	33063	0.00998542	0.00926175	0.280973	0.00366
HDL	15	67418391	rs4776342	A	G	0.403878	33063	0.00393995	0.00792448	0.619057	0.783
HDL	15	68735586	rs1445021	A	G	0.0218371	33063	0.0137342	0.0280534	0.624435	0.0502
HDL	15	73007893	rs730180	G	A	0.652799	33063	-0.00813764	0.0081537	0.318264	0.391
HDL	15	73085815	rs8030477	C	T	0.468385	33063	-0.00437921	0.00798733	0.583507	0.878
HDL	15	75289722	rs3812945	T	C	0.243624	33063	-0.00379045	0.00936737	0.685739	0.27
HDL	15	87256321	rs7174517	G	A	0.0783186	33063	0.032841	0.0158049	0.0377182	0.0393
HDL	15	94179360	rs7170017	G	T	0.0512566	33063	-0.0110373	0.0186548	0.554078	0.0753
HDL	15	99616720	rs1670273	C	A	0.19636	33063	-0.0235326	0.0103912	0.0235336	0.508
HDL	15	101905533	rs11247287	T	C	0.397479	33063	0.0173471	0.00797671	0.0296508	0.254
HDL	15	102068904	rs1037116	C	T	0.253897	33063	0.0118856	0.00914623	0.193771	0.237
HDL	16	4755108	rs78074706	G	A	0.00724375	33063	0.00629742	0.0441555	0.886591	0.58
HDL	16	11454650	rs7188861	C	A	0.107808	33063	0.0209787	0.0125504	0.0946128	0.774
HDL	16	11641180	rs7203193	A	G	0.561322	33063	0.00479081	0.00801122	0.549832	0.234
HDL	16	15129940	rs3198697	C	T	0.165532	33063	0.018138	0.0106074	0.087277	0.0177
HDL	16	15172118	rs11644601	T	C	0.129762	33063	0.0261151	0.0117156	0.0258083	0.0043
HDL	16	30918487	rs11649653	C	G	0.344767	33063	0.00233022	0.00911084	0.798134	0.49
HDL	16	31117413	rs2032915	C	T	0.337048	33063	0.00921929	0.00906252	0.309012	0.382
HDL	16	53809247	rs1121980	G	A	0.377068	33063	-0.00437667	0.00809495	0.588737	0.464
HDL	16	56825666	rs10852553	G	A	0.166023	33063	0.0274993	0.0104017	0.00819978	0.344
HDL	16	56846804	rs16962399	C	T	0.107714	33063	-0.0343471	0.0124969	0.00598777	0.702
HDL	16	56929020	rs12446275	G	C	0.0616021	33063	-0.024834	0.0158125	0.116291	0.0419
HDL	16	56985139	rs9989419	A	G	0.566494	33063	0.0622135	0.00798517	6.64122e-15	7.46e-08
HDL	16	56987369	rs56156922	T	C	0.228473	33063	0.211112	0.00915167	9.67481e-118	0.629
HDL	16	56988044	rs173539	C	T	0.335042	33063	0.176333	0.00822666	6.3887e-102	0.00369
HDL	16	56989590	rs247616	C	T	0.273009	33063	0.242566	0.00861009	1.27668e-174	0.00231
HDL	16	56990716	rs247617	C	A	0.273372	33063	0.242879	0.00860451	2.73321e-175	0.00233
HDL	16	56993324	rs3764261	C	A	0.299927	33063	0.211508	0.00839776	5.67175e-140	0.261
HDL	16	56994528	rs17231506	C	T	0.228095	33063	0.213376	0.00916897	8.602e-120	0.496
HDL	16	56995236	rs1800775	C	A	0.534797	33063	0.152203	0.00766647	1.03729e-87	0.121
HDL	16	56995827	rs17231520	G	A	0.0282189	33063	0.44776	0.0249704	6.68276e-72	5.31e-05
HDL	16	56997233	rs1864163	G	A	0.260533	33063	-0.164353	0.00873154	4.90587e-79	0.0754
HDL	16	56997349	chr16:56997349:I	C	CA	0.366981	33063	-0.149486	0.00835242	1.2384e-71	0.0221
HDL	16	57000284	rs820299	G	A	0.598644	33063	0.0168797	0.00791852	0.0330341	0.00737
HDL	16	57000885	rs12720922	G	A	0.245274	33063	-0.13269	0.00903225	7.39574e-49	5.29e-10
HDL	16	57000938	rs118146573	G	A	0.0831337	33063	-0.188584	0.0137404	7.21671e-43	0.489
HDL	16	57003146	rs11076174	T	C	0.104452	33063	-0.147344	0.0126223	1.74447e-31	0.675
HDL	16	57004889	rs7205804	G	A	0.286105	33063	0.153821	0.00853464	1.28224e-72	1.04e-06
HDL	16	57005479	rs1532624	C	A	0.282173	33063	0.158562	0.00856886	1.89977e-76	6.65e-07
HDL	16	57006590	rs7499892	C	T	0.260503	33063	-0.177884	0.00890943	1.09168e-88	0.515
HDL	16	57007353	rs5883	C	T	0.0604755	33063	0.182902	0.016633	3.98146e-28	0.014
HDL	16	57010994	rs12720897	T	G	0.0435445	33063	0.0295897	0.0198576	0.136199	0.787
HDL	16	57012379	rs12708980	T	G	0.329159	33063	-0.0437413	0.00826548	1.20952e-07	0.0225
HDL	16	57015091	rs5880	G	C	0.0404077	33063	-0.206798	0.0189644	1.09627e-27	0.705
HDL	16	57017002	rs9923854	T	G	0.0783964	33063	0.164897	0.0148381	1.08377e-28	0.052
HDL	16	57017292	rs2303790	A	G	0.00272208	33063	0.61317	0.0839333	2.7637e-13	0.5
HDL	16	57017762	rs289742	C	G	0.751212	33063	-0.0582288	0.00916776	2.13267e-10	0.000417
HDL	16	67220457	rs868213	A	G	0.20015	33063	0.0290056	0.0106534	0.00647608	0.000354
HDL	16	67225501	rs3729639	C	T	0.202023	33063	0.0309104	0.0106344	0.00365337	0.000562
HDL	16	67708897	rs12449157	A	G	0.341379	33063	0.0427133	0.00899693	2.05901e-06	0.126
HDL	16	67811590	rs73591976	C	A	0.153676	33063	0.0821838	0.0107366	1.93969e-14	0.544
HDL	16	67897487	rs1124324	C	T	0.159581	33063	0.0788114	0.0105351	7.387e-14	0.6
HDL	16	67902070	rs2271293	G	A	0.10604	33063	0.0709672	0.0122293	6.51169e-09	0.775
HDL	16	67911517	rs8060686	T	C	0.376115	33063	0.0399293	0.00856226	3.1101e-06	0.384
HDL	16	67925435	rs73594556	G	A	0.160724	33063	0.0786085	0.0105097	7.45555e-14	0.608
HDL	16	67928042	rs16942887	G	A	0.161964	33063	0.0804647	0.0104712	1.53733e-14	0.685
HDL	16	67976851	rs35673026	C	T	0.0019357	33063	0.869738	0.090829	1.01312e-21	0.037
HDL	16	67997920	rs3785100	T	C	0.173354	33063	0.0787715	0.0101893	1.06902e-14	0.479
HDL	16	68011654	rs57136942	G	C	0.0179808	33063	-0.0532985	0.0307212	0.0827569	0.674
HDL	16	68013471	rs255049	T	C	0.374437	33063	0.0462992	0.00878206	1.34932e-07	0.0371
HDL	16	68017356	rs255054	A	G	0.171733	33063	0.0745166	0.0102012	2.77933e-13	0.39
HDL	16	68024995	rs255052	G	A	0.177011	33063	0.0734902	0.0100789	3.06487e-13	0.411
HDL	16	68153062	rs114763908	G	A	0.00637651	33063	0.228784	0.0503996	5.64163e-06	0.0841
HDL	16	68156085	rs2230093	T	C	0.00420409	33063	-0.0206739	0.0624517	0.740616	0.984
HDL	16	69385641	rs76116020	A	G	0.0107976	33063	-0.000811005	0.0375029	0.982747	0.332
HDL	16	71583859	rs2434885	C	T	0.120998	33063	-0.00570985	0.0118963	0.63125	0.0921
HDL	16	71967927	rs17358402	C	T	0.133684	33063	0.0282714	0.0112478	0.0119539	0.322
HDL	16	72013797	rs7185272	G	C	0.685617	33063	-4.13697e-05	0.00838731	0.996065	0.228
HDL	16	72025077	rs12927205	G	A	0.70271	33063	0.000529766	0.00854201	0.950548	0.29
HDL	16	72048632	rs8062895	A	G	0.393	33063	0.00570941	0.0083173	0.492429	0.238
HDL	16	72052348	rs11648003	A	G	0.163384	33063	-0.015631	0.0104793	0.135804	0.583
HDL	16	72108093	rs2000999	G	A	0.162224	33063	-0.00599121	0.0105266	0.569254	0.454
HDL	16	72162966	rs34832584	G	T	0.0669453	33063	0.0354589	0.0152701	0.0202266	0.634
HDL	16	72221022	rs185543515	A	T	0.0182318	33063	-0.00147621	0.0307557	0.961718	0.857
HDL	16	72931085	rs16971384	A	G	0.324592	33063	0.0055265	0.00841845	0.511519	0.495
HDL	16	81533789	rs56823429	C	A	0.834844	33063	0.0449801	0.0104029	1.53354e-05	0.196
HDL	16	81534790	rs2925979	T	C	0.729093	33063	0.0433362	0.00891076	1.15408e-06	0.0969
HDL	16	83979317	rs67890964	T	C	0.37201	33063	0.0137263	0.00903629	0.128758	0.191
HDL	16	83984776	rs28555129	A	C	0.750461	33063	0.0169637	0.00901471	0.0598655	0.662
HDL	16	85707367	rs871290	G	C	0.239795	33063	-0.00593885	0.00966179	0.53877	0.145
HDL	16	88580796	rs147032017	C	T	0.021691	33063	-0.0501108	0.0297703	0.0923269	0.762
HDL	17	486821	rs12938449	C	A	0.0955579	33063	-0.00853709	0.0129559	0.509938	0.238
HDL	17	1648502	rs2070863	C	T	0.232707	33063	-0.0145059	0.00912731	0.111995	0.221
HDL	17	2428508	rs9891572	C	T	0.216632	33063	0.0106262	0.00948009	0.262333	0.188
HDL	17	4667984	rs193042029	T	G	0.00104293	33063	0.242111	0.127985	0.0585287	0.269
HDL	17	7080069	rs12945299	A	G	0.196094	33063	0.0121575	0.0100709	0.227356	0.292
HDL	17	7080316	rs55714927	C	T	0.192597	33063	0.013071	0.0101841	0.199327	0.214
HDL	17	7091650	rs314253	T	C	0.409506	33063	0.00733	0.00790884	0.354025	0.247
HDL	17	8161149	rs4791641	C	T	0.307307	33063	-0.00139407	0.00839877	0.868169	0.447
HDL	17	8216468	rs871841	T	C	0.676164	33063	0.0122446	0.00826474	0.138462	0.24
HDL	17	17409560	rs7946	C	T	0.493618	33063	-0.00269499	0.00787222	0.732094	0.908
HDL	17	18046290	rs8065026	T	C	0.206625	33063	0.00152175	0.00988082	0.877602	0.451
HDL	17	26694861	rs704	G	A	0.565572	33063	0.00544243	0.00780453	0.485588	0.315
HDL	17	28574177	rs7214248	G	A	0.292911	33063	-0.0115209	0.00841387	0.170914	0.645
HDL	17	29629326	rs11080150	A	G	0.425778	33063	0.00458446	0.00787434	0.56043	0.339
HDL	17	29699416	rs2854322	T	C	0.565471	33063	-0.00295472	0.00820362	0.718719	0.496
HDL	17	37810218	rs881844	C	G	0.441548	33063	0.0326693	0.00809846	5.48311e-05	0.499
HDL	17	37813856	rs11869286	G	C	0.454602	33063	0.0302139	0.00804099	0.000171632	0.453
HDL	17	37830447	rs2934956	T	A	0.462034	33063	0.0341293	0.00800273	2.00157e-05	0.718
HDL	17	40257163	rs2074158	T	C	0.378807	33063	-0.0198323	0.00920237	0.0311515	0.0624
HDL	17	41840849	rs77697917	C	T	0.00956055	33063	-0.146907	0.0396142	0.000208528	0.883
HDL	17	41874745	rs149580368	C	A	0.00957158	33063	-0.148768	0.0393928	0.000159034	0.871
HDL	17	41878166	rs8077889	A	C	0.146055	33063	-0.0159778	0.0110638	0.148695	0.431
HDL	17	41926126	rs72836561	C	T	0.0105254	33063	-0.152087	0.0367482	3.49393e-05	0.848
HDL	17	45391804	rs7225700	T	C	0.619575	33063	-0.000602068	0.00803756	0.940289	0.114
HDL	17	45425115	rs7206971	G	A	0.412909	33063	0.015366	0.0078469	0.0502037	0.924
HDL	17	45735706	rs8078686	T	C	0.536827	33063	-0.0130154	0.007905	0.0996668	0.845
HDL	17	57875554	rs2645492	G	A	0.173884	33063	0.00539585	0.0106538	0.612525	0.823
HDL	17	58024324	rs1051424	A	G	0.138962	33063	0.00972506	0.011712	0.406339	0.503
HDL	17	64210580	rs1801689	A	C	0.0209449	33063	0.0214533	0.0258329	0.406278	0.0134
HDL	17	65870073	rs12602912	C	T	0.243701	33063	-0.0113971	0.0094249	0.226566	0.182
HDL	17	66875294	rs4148008	C	G	0.417839	33063	-0.0189828	0.00797564	0.0173081	0.63
HDL	17	67081278	rs77542162	A	G	0.00559538	33063	-0.0565287	0.054574	0.300287	0.71
HDL	17	67082962	rs740516	C	G	0.149654	33063	0.00924255	0.0114169	0.4182	0.0491
HDL	17	67138878	rs12453914	C	A	0.568616	33063	0.0206834	0.00829844	0.0126867	0.722
HDL	17	73778609	rs73352129	C	G	0.542716	33063	-0.00587134	0.00861468	0.495524	0.421
HDL	17	73782191	rs2125345	T	C	0.540075	33063	-0.00391653	0.00859238	0.648524	0.358
HDL	17	76377482	rs4082919	T	G	0.534216	33063	-0.0165373	0.0081288	0.0419105	0.316
HDL	17	76382791	rs12948394	C	T	0.429986	33063	-0.0108938	0.00798768	0.172621	0.452
HDL	17	76393372	rs4969183	A	G	0.464874	33063	0.0151773	0.00784605	0.0530659	0.631
HDL	17	76398404	rs4969186	G	C	0.622834	33063	0.0200166	0.00798971	0.012235	0.754
HDL	17	76403984	rs4129767	G	A	0.463449	33063	0.0145332	0.00784315	0.0638846	0.733
HDL	17	76439361	rs72925845	G	A	0.057003	33063	-0.00437969	0.0170379	0.797136	0.186
HDL	18	268992	rs9948087	C	A	0.220977	33063	0.00158254	0.00954544	0.868322	0.0487
HDL	18	9522606	rs329007	G	A	0.749924	33063	0.00645878	0.00909023	0.477383	0.413
HDL	18	9526184	rs328996	T	C	0.746408	33063	0.00625303	0.00903369	0.488818	0.449
HDL	18	19907770	rs79588679	C	T	0.0636663	33063	0.0209976	0.0154931	0.175327	0.824
HDL	18	21161134	rs1788783	C	T	0.615598	33063	-0.000402917	0.00820703	0.960844	0.872
HDL	18	47093864	rs2000813	C	T	0.186145	33063	0.0278636	0.00994208	0.00506942	0.0045
HDL	18	47106028	rs149615216	C	T	0.00457684	33063	0.260693	0.0609941	1.91941e-05	0.577
HDL	18	47107152	rs12970066	C	G	0.221291	33063	0.0215344	0.00937047	0.0215551	0.00267
HDL	18	47109955	rs77960347	A	G	0.00600369	33063	0.207431	0.0509735	4.71343e-05	0.487
HDL	18	47118398	rs9958734	T	C	0.146022	33063	0.081346	0.0116109	2.45267e-12	0.116
HDL	18	47158186	rs10438978	T	C	0.730439	33063	0.0360841	0.00900505	6.14713e-05	0.52
HDL	18	47159090	rs7240405	A	G	0.890875	33063	0.0449151	0.0123637	0.000280327	0.135
HDL	18	47160953	rs7241918	G	T	0.921846	33063	0.0568989	0.0142239	6.32789e-05	0.444
HDL	18	47164717	rs7239867	A	G	0.914164	33063	0.0585717	0.0136639	1.81425e-05	0.532
HDL	18	47167214	rs4939883	T	C	0.744352	33063	0.0470447	0.00951249	7.59184e-07	0.0503
HDL	18	47181668	rs2156552	A	T	0.920228	33063	0.0659459	0.0141727	3.27082e-06	0.668
HDL	18	47207732	rs62101773	C	T	0.223687	33063	0.0283553	0.00938465	0.00251563	0.363
HDL	18	47280410	rs9964067	T	C	0.516967	33063	0.0247498	0.00794816	0.00184632	0.138
HDL	18	56109859	rs8099014	C	A	0.640187	33063	0.0248449	0.00841348	0.00314715	0.515
HDL	18	57849023	rs12967135	G	A	0.200617	33063	-0.00916137	0.00989481	0.35451	0.442
HDL	18	60845884	rs12454712	T	C	0.335549	33063	0.000794803	0.00975336	0.935052	0.068
HDL	19	2814181	rs941408	C	T	0.271699	33063	0.0111116	0.00889868	0.211782	0.0575
HDL	19	3414088	rs12975319	G	A	0.326762	33063	-0.00370164	0.00858138	0.666209	0.573
HDL	19	4493708	rs892161	A	G	0.589888	33063	-0.00826058	0.00795214	0.298904	0.857
HDL	19	4965064	rs10853981	G	A	0.358093	33063	-0.0038662	0.00839251	0.645034	0.352
HDL	19	7223848	rs4804416	T	G	0.346097	33063	-0.0103251	0.00813869	0.204566	0.247
HDL	19	7224431	rs7248104	G	A	0.350482	33063	0.00620616	0.00805369	0.440945	0.259
HDL	19	8429323	rs116843064	G	A	0.0131467	33063	0.118603	0.0357597	0.000910973	0.471
HDL	19	8431581	rs2278236	G	A	0.440466	33063	0.0161802	0.00789624	0.0404525	0.146
HDL	19	8433196	rs7255436	C	A	0.52096	33063	0.02315	0.00796475	0.00365436	0.395
HDL	19	8469738	rs2967605	C	T	0.264389	33063	-0.0142989	0.00913011	0.117321	0.0686
HDL	19	10388462	rs5030359	G	A	0.00250847	33063	0.0346541	0.0875223	0.692145	0.673
HDL	19	10669163	rs62128801	G	C	0.115785	33063	0.0206122	0.0119703	0.0850775	0.649
HDL	19	10838486	rs11671653	G	A	0.076944	33063	-0.00060149	0.0146209	0.967185	0.797
HDL	19	10904689	rs1610095	G	C	0.618847	33063	0.00499266	0.00842094	0.553257	0.296
HDL	19	11027626	rs2304088	C	A	0.286614	33063	0.00017697	0.00871562	0.9838	0.548
HDL	19	11092139	rs11669133	G	A	0.0361734	33063	-0.0103153	0.0209539	0.62252	0.286
HDL	19	11133272	rs17001095	A	G	0.278788	33063	0.014098	0.00870446	0.105312	0.786
HDL	19	11159096	rs12052201	G	T	0.12083	33063	0.0121495	0.0117638	0.301704	0.52
HDL	19	11161537	rs3786722	C	A	0.122324	33063	0.00983334	0.011708	0.400973	0.527
HDL	19	11163689	rs4300767	A	G	0.0413756	33063	0.0316067	0.0186987	0.0909674	0.0492
HDL	19	11188899	rs112374545	C	T	0.100263	33063	0.0121021	0.0128654	0.346875	0.426
HDL	19	11189764	rs73015011	T	C	0.118425	33063	0.0215721	0.0121095	0.0748438	0.613
HDL	19	11190691	rs113190300	C	T	0.071255	33063	0.0128175	0.0156662	0.413264	0.234
HDL	19	11195030	rs11668477	A	G	0.370898	33063	0.00826088	0.00878905	0.347266	0.0441
HDL	19	11196270	rs114197570	C	T	0.00374598	33063	0.0669674	0.0693952	0.334537	0.671
HDL	19	11200008	rs17249141	C	T	0.00403775	33063	0.0632545	0.064459	0.326439	0.724
HDL	19	11202306	rs6511720	G	T	0.101095	33063	0.0181866	0.0128384	0.156606	0.671
HDL	19	11210912	rs2228671	C	T	0.0631673	33063	0.00808484	0.0155417	0.602922	0.107
HDL	19	11227602	rs688	C	T	0.281125	33063	-0.018158	0.00881371	0.0393799	0.511
HDL	19	11231203	rs72658867	G	A	0.00379578	33063	0.0213407	0.0610622	0.726721	0.381
HDL	19	11250139	rs7258950	A	G	0.835448	33063	-0.0115503	0.0110415	0.295524	0.437
HDL	19	11300365	rs138534124	T	C	0.0442278	33063	-0.0924048	0.0202327	4.94485e-06	0.809
HDL	19	11334295	rs4804155	C	G	0.249476	33063	-0.0926415	0.00914345	3.98363e-24	0.947
HDL	19	11342703	rs12979813	A	G	0.353431	33063	-0.0603872	0.00839115	6.17607e-13	0.645
HDL	19	11347493	rs737337	T	C	0.28919	33063	-0.0822084	0.00884328	1.4563e-20	0.442
HDL	19	11350488	rs2278426	C	T	0.179733	33063	-0.097592	0.0102378	1.53489e-21	0.639
HDL	19	18304700	rs874628	A	G	0.20411	33063	-0.00342169	0.0095403	0.719852	0.548
HDL	19	19336608	rs2238675	C	T	0.0874272	33063	0.0210218	0.0136596	0.12381	0.735
HDL	19	19379549	rs58542926	C	T	0.0520068	33063	0.0464415	0.0173534	0.00744585	0.596
HDL	19	19393890	chr19:19393890:I	A	AG	0.0546421	33063	0.0407025	0.0171535	0.0176523	0.614
HDL	19	19407718	rs10401969	T	C	0.108097	33063	0.0353673	0.0128276	0.00583144	0.751
HDL	19	19455750	rs8102280	G	A	0.0337379	33063	0.0526066	0.020942	0.0120045	0.131
HDL	19	19460541	rs73001065	G	C	0.0268373	33063	0.0301443	0.0236328	0.202123	0.857
HDL	19	19658472	rs16996148	G	T	0.105118	33063	0.0333513	0.0128577	0.00949015	0.819
HDL	19	19662220	rs17216525	C	T	0.0612013	33063	0.0405765	0.016215	0.0123354	0.372
HDL	19	19695228	rs73004951	C	T	0.0703052	33063	0.0399837	0.0156747	0.0107462	0.143
HDL	19	19789528	rs2304130	A	G	0.141155	33063	0.0197439	0.0112122	0.0782513	0.705
HDL	19	33896432	rs4805881	A	C	0.671923	33063	0.0140327	0.00842179	0.0956662	0.205
HDL	19	33899065	rs731839	G	A	0.595878	33063	0.00870662	0.00787995	0.269199	0.726
HDL	19	35559787	rs2018519	T	C	0.0966009	33063	-0.0122727	0.0134647	0.362046	0.694
HDL	19	42911769	rs34052647	G	A	0.0249221	33063	0.00296859	0.0242257	0.902472	0.113
HDL	19	44805948	rs74796695	T	G	0.0018542	33063	0.233044	0.100516	0.0204232	0.0195
HDL	19	45140165	rs10460181	A	G	0.288438	33063	0.00180499	0.0088776	0.838885	0.871
HDL	19	45242173	rs1531517	G	A	0.133588	33063	0.0163105	0.0122805	0.184123	0.337
HDL	19	45242740	rs2927439	A	G	0.391869	33063	-0.00411669	0.00815152	0.613544	0.173
HDL	19	45247627	rs4803750	A	G	0.108154	33063	0.0231046	0.0129745	0.0749498	0.226
HDL	19	45253104	rs8100239	T	A	0.40106	33063	-0.00468319	0.00799675	0.558119	0.718
HDL	19	45296806	rs3208856	C	T	0.0260261	33063	0.000969152	0.0243949	0.96831	0.441
HDL	19	45329214	rs10402271	T	G	0.290415	33063	-0.00944424	0.00867868	0.276502	0.646
HDL	19	45373565	rs395908	G	A	0.171657	33063	-0.0181468	0.0104034	0.0811053	0.0492
HDL	19	45376284	rs519113	C	G	0.298173	33063	-0.0135717	0.00841684	0.106865	0.254
HDL	19	45383037	rs11673139	A	T	0.0727416	33063	-0.0228418	0.0152853	0.13508	0.147
HDL	19	45395266	rs157580	G	A	0.718289	33063	-0.0143751	0.00886834	0.105029	0.0892
HDL	19	45395619	rs2075650	A	G	0.120785	33063	-0.0273446	0.0119275	0.0218726	4.85e-05
HDL	19	45396219	rs157582	C	T	0.324562	33063	-0.0146333	0.00844647	0.0831884	8.11e-05
HDL	19	45398264	rs157588	C	T	0.62866	33063	0.0117807	0.00837118	0.15934	0.0314
HDL	19	45401666	rs8106922	A	G	0.328055	33063	0.00283978	0.00822648	0.729944	0.00449
HDL	19	45403412	rs1160985	C	T	0.548755	33063	0.0343916	0.00783605	1.13928e-05	0.00229
HDL	19	45405062	rs1038026	A	G	0.551656	33063	0.0341784	0.00788681	1.46682e-05	0.0041
HDL	19	45410002	rs769449	G	A	0.0629858	33063	-0.076979	0.0157408	1.00619e-06	0.135
HDL	19	45410548	rs115299243	A	G	0.0111807	33063	-0.0656689	0.0404277	0.104301	0.774
HDL	19	45412040	rs769455	C	T	0.0112711	33063	-0.0650277	0.0403609	0.107146	0.8
HDL	19	45412079	rs7412	C	T	0.0707502	33063	0.158073	0.0156179	4.44595e-24	0.00311
HDL	19	45413233	rs1065853	G	T	0.0716111	33063	0.159218	0.015463	7.28988e-25	0.00324
HDL	19	45414451	rs439401	T	C	0.621057	33063	-0.00957169	0.008447	0.257153	0.00162
HDL	19	45415640	rs445925	G	A	0.146675	33063	0.0396779	0.0116506	0.00066007	0.0256
HDL	19	45416178	rs483082	G	T	0.271244	33063	0.00335566	0.0093155	0.71868	4.07e-05
HDL	19	45416741	rs438811	C	T	0.28128	33063	-0.000466839	0.0092441	0.959723	0.00027
HDL	19	45422587	rs12721054	A	G	0.0461241	33063	0.0803905	0.0198575	5.1577e-05	0.686
HDL	19	45422846	rs56131196	G	A	0.143468	33063	-0.0229961	0.0111633	0.039401	0.00301
HDL	19	45422946	rs4420638	A	G	0.141946	33063	-0.0184081	0.0113123	0.10368	0.00142
HDL	19	45439163	rs35136575	C	G	0.184451	33063	0.0441277	0.00985542	7.55185e-06	0.183
HDL	19	45444266	rs73939904	A	C	0.0206381	33063	-0.0224818	0.0321737	0.484699	0.462
HDL	19	45447221	rs12721109	G	A	0.00500473	33063	0.0529923	0.0607385	0.382953	0.215
HDL	19	45448465	rs5167	T	G	0.440311	33063	0.0377867	0.00770349	9.33603e-07	0.411
HDL	19	45452845	rs10421404	G	A	0.214927	33063	-0.00696694	0.00947931	0.462362	0.742
HDL	19	47589895	rs2303108	T	C	0.563273	33063	-0.0181628	0.00790986	0.0216631	0.447
HDL	19	49206172	rs516246	C	T	0.368796	33063	-0.00950069	0.00839342	0.257668	0.202
HDL	19	49206417	rs492602	A	G	0.368584	33063	-0.00986519	0.00839724	0.240069	0.243
HDL	19	49213504	rs2452170	G	A	0.363358	33063	-0.00646953	0.00844591	0.443679	0.0958
HDL	19	50016748	rs59774409	C	T	0.149074	33063	0.0084731	0.0116882	0.468498	0.829
HDL	19	52324216	rs17695224	G	A	0.243611	33063	-0.00896583	0.00895957	0.316973	0.00898
HDL	19	54792761	rs386000	G	C	0.350528	33063	0.0332249	0.00888415	0.000184172	0.408
HDL	19	54793830	rs798893	G	C	0.217946	33063	0.050337	0.0101788	7.60346e-07	0.896
HDL	19	54797848	rs103294	C	T	0.230828	33063	0.0538391	0.00990729	5.5017e-08	0.728
HDL	19	54815577	rs759819	T	C	0.303481	33063	0.0387741	0.00897971	1.57472e-05	0.249
HDL	19	58651296	rs34503352	G	A	0.0854706	33063	0.0163429	0.0136823	0.232301	0.608
HDL	19	58671267	rs12983728	G	A	0.0859648	33063	0.0166932	0.0136708	0.222056	0.558
HDL	19	58681861	rs117492019	G	T	0.100325	33063	0.0122962	0.0132328	0.352774	0.732
HDL	20	12962718	rs364585	A	G	0.711036	33063	0.001029	0.00858694	0.904615	0.156
HDL	20	17843968	rs2618568	C	A	0.488401	33063	-0.00648592	0.00776976	0.40385	0.483
HDL	20	17844684	rs2618566	G	T	0.621079	33063	-0.00179269	0.00811823	0.82523	0.53
HDL	20	17845921	rs2328223	A	C	0.213124	33063	0.00781476	0.00952155	0.411791	0.39
HDL	20	30184866	rs6120815	T	C	0.271254	33063	0.0278695	0.00965229	0.00388503	0.293
HDL	20	30211597	rs6088793	T	C	0.275126	33063	0.0310792	0.00968703	0.00133507	0.103
HDL	20	31392777	rs6058893	C	T	0.645782	33063	-0.0165178	0.00834737	0.0478377	0.0129
HDL	20	33278101	rs6059988	T	C	0.318519	33063	-0.00735002	0.00843617	0.383618	0.766
HDL	20	34125271	rs6579245	C	T	0.177509	33063	-0.00531146	0.0101565	0.601001	0.198
HDL	20	34126827	rs6120974	T	C	0.194079	33063	-0.0048948	0.00980416	0.617598	0.392
HDL	20	34143278	rs3790136	A	T	0.225451	33063	0.00343116	0.00930868	0.712428	0.694
HDL	20	34152782	rs2277862	C	T	0.181941	33063	-0.00609571	0.0100038	0.542301	0.266
HDL	20	39091487	rs2902940	A	G	0.363518	33063	5.85891e-05	0.00817642	0.994283	0.317
HDL	20	39092895	rs2143877	A	G	0.353265	33063	-0.000396352	0.00818255	0.961367	0.264
HDL	20	39142516	rs2207132	G	A	0.0142292	33063	-0.0675692	0.0355623	0.0574303	0.349
HDL	20	39154095	rs6016373	A	G	0.428712	33063	0.00790495	0.00796291	0.320846	0.421
HDL	20	39179822	rs1883711	G	C	0.0135249	33063	-0.0763868	0.0360803	0.0342487	0.42
HDL	20	39228784	rs6102059	C	T	0.349741	33063	0.0195723	0.0082772	0.0180496	0.0739
HDL	20	39672618	rs6029526	T	A	0.636331	33063	0.0132538	0.00823969	0.10772	0.0116
HDL	20	39811275	rs4297946	G	C	0.633766	33063	0.0140652	0.00824865	0.0881655	0.0151
HDL	20	39949954	rs6029626	G	T	0.593775	33063	0.0146082	0.00823257	0.0759913	0.00783
HDL	20	43042364	rs1800961	C	T	0.027493	33063	-0.154703	0.0226529	8.53517e-12	0.801
HDL	20	44545048	rs4810479	C	T	0.557995	33063	0.0339942	0.00793844	1.85036e-05	0.208
HDL	20	44551855	rs6073958	T	C	0.203577	33063	-0.0473221	0.00982793	1.47155e-06	0.0972
HDL	20	44554015	rs6065906	T	C	0.130403	33063	-0.0383971	0.0114698	0.000814925	0.03
HDL	20	44576502	rs7679	T	C	0.0835224	33063	-0.0286232	0.0137387	0.0372157	0.0174
HDL	20	44590298	rs6073972	C	G	0.0838566	33063	-0.0294856	0.0137412	0.0318905	0.0208
HDL	20	45597546	rs6066141	T	C	0.167232	33063	0.00773681	0.0103622	0.455283	0.358
HDL	20	46290250	rs2281279	T	C	0.213957	33063	0.0044018	0.0103323	0.670092	0.173
HDL	20	51012164	rs1884507	A	C	0.113315	33063	-0.00113294	0.0127771	0.929345	0.153
HDL	20	51263786	rs856404	G	A	0.615628	33063	-0.00106034	0.00804994	0.895206	0.375
HDL	20	56098733	rs6025606	T	C	0.752866	33063	0.00441813	0.00899725	0.623389	0.506
HDL	20	56140439	rs41302559	G	A	0.00163325	33063	-0.0330419	0.0922818	0.720303	0.672
HDL	20	62349586	rs4809330	A	G	0.759005	33063	-0.0141274	0.00939468	0.132641	0.775
HDL	20	62695931	rs6062343	G	A	0.481444	33063	0.0167691	0.00785742	0.0328281	0.65
HDL	21	32060490	rs13046373	A	G	0.510663	33063	0.00304513	0.00792456	0.700782	0.0104
HDL	21	33059831	rs17660708	T	C	0.0153714	33063	-0.00410664	0.0306231	0.893321	0.208
HDL	21	36343552	rs2834707	C	T	0.342976	33063	-0.0140205	0.00869391	0.106814	0.913
HDL	21	40465534	rs2836878	G	A	0.225448	33063	-0.0149667	0.00914707	0.101792	0.618
HDL	21	40574305	rs2183573	A	G	0.631325	33063	-0.0144083	0.00815748	0.07735	0.438
HDL	21	46294986	rs235374	G	C	0.326276	33063	0.00407018	0.00837727	0.627067	0.531
HDL	21	46875775	rs114139997	G	A	0.00588271	33063	0.188594	0.0542127	0.000503706	0.695
HDL	22	17625915	rs35665085	G	A	0.0229864	33063	-0.00062638	0.0250332	0.980037	0.163
HDL	22	21932068	rs181362	C	T	0.4094	33063	-0.0285151	0.00799011	0.000358613	0.462
HDL	22	21963786	rs5754344	A	G	0.235664	33063	-0.0369602	0.00953744	0.000106502	0.877
HDL	22	21982054	rs1811069	T	G	0.269868	33063	-0.0329304	0.00920812	0.000348583	0.562
HDL	22	29153759	rs5752792	C	T	0.918544	33063	0.00272822	0.0142548	0.84822	0.836
HDL	22	29929239	rs8135828	G	A	0.152467	33063	-0.0287219	0.0111331	0.00988368	0.168
HDL	22	30378703	rs5763662	C	T	0.0674621	33063	0.00253212	0.015322	0.868739	0.475
HDL	22	35711098	rs138777	A	G	0.462919	33063	0.00143088	0.00812289	0.860173	0.622
HDL	22	37462936	rs855791	A	G	0.62886	33063	0.00619518	0.00834354	0.457777	0.535
HDL	22	38546033	rs5756931	T	C	0.267595	33063	-0.0005938	0.0089705	0.947223	0.66
HDL	22	38575498	rs133027	CT	C	0.458931	33063	0.0109088	0.00775207	0.159364	0.639
HDL	22	41170063	rs2076674	T	C	0.323821	33063	0.0138874	0.00852856	0.103453	0.0232
HDL	22	44324727	rs738409	C	G	0.312767	33063	-0.0150547	0.00862643	0.0809522	0.171
HDL	22	44324855	rs3747207	G	A	0.307247	33063	-0.0174978	0.00868293	0.0438843	0.148
HDL	22	44377999	rs2235776	C	T	0.303209	33063	-0.00382101	0.00846525	0.651719	0.407
HDL	22	46615880	rs1800234	T	C	0.0212624	33063	0.0895356	0.0260159	0.000578348	0.316
HDL	22	46627603	rs4253772	C	T	0.050555	33063	0.00470267	0.0171745	0.784226	0.86
HDL	22	50878927	rs12171249	G	A	0.174053	33063	0.00854566	0.0109679	0.435889	0.548
LDL	1	10556447	rs648324	G	T	0.703605	32221	0.0103986	0.00871247	0.232662	0.93
LDL	1	11838451	rs55738118	C	T	0.0979149	32221	-0.00569499	0.0134089	0.671043	0.37
LDL	1	16509671	rs7538216	T	C	0.52796	32221	0.014496	0.00819779	0.0770132	0.497
LDL	1	16515805	rs6656611	T	C	0.463083	32221	0.0221638	0.00814194	0.00648535	0.674
LDL	1	18808292	rs2992753	C	A	0.731433	32221	-0.0139069	0.00909116	0.126086	0.972
LDL	1	23766233	rs1077514	C	T	0.685919	32221	0.00468154	0.00893352	0.600249	0.574
LDL	1	25747230	rs586178	G	C	0.45548	32221	0.0223132	0.00801066	0.00534548	0.0077
LDL	1	25768937	rs10903129	A	G	0.553909	32221	0.0298966	0.00804669	0.000202887	0.0636
LDL	1	25775733	rs12027135	A	T	0.452748	32221	0.0259851	0.00787991	0.000975014	0.0038
LDL	1	26987646	rs193084249	A	G	0.0068805	32221	0.100783	0.0485088	0.0377434	0.551
LDL	1	27138393	rs12748152	C	T	0.035722	32221	0.042036	0.0209608	0.0449145	0.796
LDL	1	27284913	rs79598313	C	T	0.00668617	32221	0.0848776	0.0483779	0.0793495	0.394
LDL	1	28298951	rs6699701	C	T	0.334192	32221	0.00192318	0.00846142	0.820199	0.755
LDL	1	31045509	rs3104435	A	G	0.802924	32221	0.010044	0.00980623	0.30572	0.0943
LDL	1	39551488	rs72634501	T	C	0.156304	32221	-0.0191981	0.0112773	0.0886875	0.867
LDL	1	40022777	rs17264866	C	G	0.112572	32221	-0.031099	0.0124522	0.0125081	0.128
LDL	1	40028180	rs4660293	A	G	0.11432	32221	-0.0319523	0.0123797	0.00985088	0.152
LDL	1	40035686	rs17513135	C	T	0.105009	32221	-0.0318974	0.0128639	0.0131525	0.494
LDL	1	50889255	rs1278530	G	A	0.460485	32221	-0.00356538	0.00836657	0.670001	0.892
LDL	1	51353720	rs144432213	C	G	0.0837901	32221	-0.0287358	0.014285	0.044262	0.744
LDL	1	55485796	rs2495504	C	T	0.56979	32221	-0.0195272	0.00808166	0.0156816	0.0707
LDL	1	55487346	rs12117661	C	G	0.262655	32221	-0.0543166	0.00916244	3.06312e-09	0.161
LDL	1	55496039	rs11206510	T	C	0.122575	32221	-0.0641826	0.0120724	1.05806e-07	0.437
LDL	1	55499156	rs7525649	C	T	0.305211	32221	0.044256	0.00903552	9.68168e-07	0.694
LDL	1	55503448	rs17111503	A	G	0.291049	32221	0.0457534	0.00951219	1.50948e-06	0.793
LDL	1	55504650	rs2479409	G	A	0.562537	32221	-0.0305477	0.0083112	0.000237397	0.511
LDL	1	55505647	rs11591147	G	T	0.00678129	32221	-0.548287	0.0464697	3.95899e-32	0.264
LDL	1	55509585	rs151193009	C	T	0.000822445	32221	-0.346179	0.134611	0.0101201	0.0109
LDL	1	55512222	rs67608943	C	G	0.00093107	32221	-0.978731	0.135199	4.51307e-13	0.892
LDL	1	55518093	rs11800243	G	A	0.0367486	32221	-0.0501737	0.0217349	0.020975	0.0788
LDL	1	55518160	rs11806638	C	A	0.145487	32221	-0.0915944	0.0124928	2.2717e-13	0.0259
LDL	1	55518422	rs72646508	C	T	0.00116384	32221	-0.568619	0.122791	3.64296e-06	0.989
LDL	1	55518467	rs2495477	A	G	0.458109	32221	-0.0588317	0.00865001	1.03646e-11	0.163
LDL	1	55523802	rs28362261	A	G	0.00782079	32221	-0.24579	0.0480297	3.09674e-07	0.994
LDL	1	55523855	rs28362263	G	A	0.0341774	32221	-0.249481	0.0236198	4.45251e-26	0.0905
LDL	1	55527479	rs631220	A	G	0.846203	32221	0.0236989	0.0112348	0.0349086	0.193
LDL	1	55529215	rs28362286	C	A	0.00283976	32221	-1.07142	0.0786787	3.14332e-42	0.486
LDL	1	55584844	rs191448950	G	A	0.00221658	32221	-0.329373	0.0855961	0.00011909	0.0247
LDL	1	55625548	rs17111684	C	T	0.0459517	32221	-0.160729	0.0205156	4.70917e-15	0.459
LDL	1	55656075	rs287227	G	T	0.125021	32221	-0.0471709	0.0118463	6.8368e-05	0.781
LDL	1	55670896	rs6671533	G	C	0.142286	32221	0.0291332	0.0115125	0.0113877	0.148
LDL	1	55696547	rs7512894	G	A	0.794122	32221	-0.0216075	0.0103046	0.0360042	0.0405
LDL	1	55742837	rs12239436	G	A	0.0525744	32221	-0.0616523	0.0195083	0.00157602	0.268
LDL	1	55958030	rs1998013	C	T	0.00151412	32221	-0.218173	0.116944	0.0620956	0.245
LDL	1	61671909	rs55878063	G	A	0.1138	32221	-0.0140255	0.0138277	0.310436	0.071
LDL	1	62924448	rs9988450	C	T	0.415966	32221	-0.0381193	0.00809123	2.46269e-06	0.832
LDL	1	62931632	rs1167998	C	A	0.534294	32221	0.0435105	0.00812984	8.70086e-08	0.861
LDL	1	62962734	rs1168036	A	G	0.540486	32221	0.0413167	0.00812307	3.65039e-07	0.86
LDL	1	62996838	rs1168013	C	G	0.540284	32221	0.0409176	0.00812621	4.77191e-07	0.852
LDL	1	63025942	rs2131925	G	T	0.535233	32221	0.0416371	0.00814417	3.17916e-07	0.876
LDL	1	63049551	rs11207995	A	C	0.34313	32221	-0.0503928	0.00832411	1.41438e-09	0.903
LDL	1	63049593	rs1748195	C	G	0.464309	32221	-0.0414403	0.00814168	3.5826e-07	0.868
LDL	1	63049819	rs12042319	G	A	0.368596	32221	-0.0480567	0.00823701	5.40357e-09	0.869
LDL	1	63050598	rs3850634	T	G	0.344294	32221	-0.0516407	0.00831941	5.39167e-10	0.94
LDL	1	63078222	rs10889348	A	T	0.32423	32221	-0.042564	0.00841106	4.18202e-07	0.829
LDL	1	63090858	rs6587980	C	T	0.433661	32221	-0.0375161	0.00809685	3.59674e-06	0.748
LDL	1	63105538	rs12047226	T	C	0.343906	32221	-0.050948	0.00832382	9.3139e-10	0.915
LDL	1	63118196	rs10889353	A	C	0.342649	32221	-0.0511061	0.0083271	8.39218e-10	0.93
LDL	1	63191777	rs12130333	C	T	0.155054	32221	-0.032668	0.0109209	0.00277765	0.583
LDL	1	72839774	rs2613503	C	A	0.893976	32221	-0.0378169	0.0129134	0.00340599	0.361
LDL	1	92968312	rs11164654	T	C	0.898576	32221	0.026121	0.0132577	0.0488093	0.0855
LDL	1	93001430	rs2027061	C	T	0.897879	32221	0.0272312	0.0131646	0.0385923	0.0702
LDL	1	93009438	rs7515577	C	A	0.89977	32221	0.0312715	0.0132973	0.018687	0.378
LDL	1	93837780	rs145882729	AAAAC	A	0.448699	32221	-0.00991868	0.00823308	0.228305	0.517
LDL	1	107549245	rs2878349	G	A	0.236112	32221	0.00730422	0.00922788	0.42863	0.748
LDL	1	107617707	rs1730859	G	A	0.801702	32221	-0.00300687	0.00988622	0.761015	0.759
LDL	1	109807283	rs6657811	A	T	0.0985105	32221	-0.107168	0.0135563	2.66988e-15	0.449
LDL	1	109815252	rs611917	A	G	0.270025	32221	-0.132599	0.00912014	6.8401e-48	0.249
LDL	1	109817192	rs7528419	A	G	0.214798	32221	-0.180663	0.00962741	1.4469e-78	0.702
LDL	1	109817590	rs12740374	G	T	0.206899	32221	-0.18519	0.00972495	7.54628e-81	0.786
LDL	1	109817838	rs660240	T	C	0.759412	32221	0.159536	0.00937441	6.01915e-65	0.561
LDL	1	109818306	rs629301	G	T	0.750442	32221	0.160172	0.00924669	3.20725e-67	0.587
LDL	1	109818530	rs646776	C	T	0.751236	32221	0.160609	0.00926669	2.70437e-67	0.516
LDL	1	109819296	rs3902354	C	A	0.542866	32221	0.0962829	0.00923683	1.93095e-25	0.00785
LDL	1	109822166	rs599839	G	A	0.60802	32221	0.11374	0.00916043	2.12783e-35	0.000503
LDL	1	110470764	rs333947	G	A	0.17659	32221	-0.00850834	0.0108696	0.433767	0.536
LDL	1	113190807	rs17030613	A	C	0.223783	32221	-0.00129789	0.00974232	0.894018	0.0828
LDL	1	120257576	rs477992	A	G	0.711601	32221	0.00635098	0.00882786	0.471879	0.308
LDL	1	149909495	rs10494363	G	A	0.0215732	32221	-0.0150104	0.0276275	0.586915	0.246
LDL	1	150958836	rs267733	A	G	0.0802117	32221	0.000284351	0.014388	0.984232	0.231
LDL	1	154093825	rs6671166	G	A	0.305717	32221	0.00603485	0.00906593	0.505627	0.287
LDL	1	155106227	rs4745	A	T	0.296422	32221	-0.0120228	0.00885697	0.17464	0.333
LDL	1	156700651	rs12145743	T	G	0.168958	32221	-0.00144033	0.0105224	0.891123	0.226
LDL	1	161483484	rs373579	A	G	0.0595478	32221	0.0406074	0.0174509	0.0199677	0.86
LDL	1	172346548	rs1011731	G	A	0.495096	32221	-2.10424e-05	0.00896191	0.998127	0.245
LDL	1	172349246	rs7519429	A	C	0.296816	32221	0.000533645	0.00918727	0.953681	0.576
LDL	1	178515312	rs4650994	G	A	0.345411	32221	0.00359692	0.00845107	0.670387	0.744
LDL	1	178529898	rs12753251	G	A	0.365905	32221	0.00171422	0.00827754	0.835938	0.693
LDL	1	182144119	rs2489279	C	G	0.267941	32221	-0.012068	0.00887119	0.173717	0.434
LDL	1	182168885	rs1689800	A	G	0.317929	32221	-0.00788891	0.00841515	0.348519	0.212
LDL	1	182209086	rs11584508	G	A	0.205018	32221	0.00480738	0.00988643	0.626782	0.598
LDL	1	182970547	rs4651135	A	G	0.516657	32221	0.00239477	0.0081006	0.767513	0.562
LDL	1	183170948	rs1028771	A	C	0.00777443	32221	-0.0286948	0.0502271	0.567796	0.997
LDL	1	184049978	rs10911505	T	C	0.287499	32221	-0.00103346	0.00892279	0.907793	0.297
LDL	1	203518382	rs2821231	T	C	0.599682	32221	0.0126114	0.00894012	0.158349	0.752
LDL	1	203519194	rs6695980	T	C	0.589312	32221	0.00808882	0.00899513	0.368523	0.798
LDL	1	204126245	rs11571087	A	T	0.00739161	32221	-0.0288955	0.0561321	0.606709	0.127
LDL	1	205130413	rs3851294	A	G	0.966233	32221	0.0240793	0.0219271	0.272139	0.671
LDL	1	205719532	rs823114	G	A	0.376431	32221	-0.00781394	0.00829688	0.346299	0.985
LDL	1	206626828	rs2483058	C	G	0.416242	32221	-0.0120197	0.00821814	0.143582	0.93
LDL	1	207875175	rs4844614	G	T	0.344372	32221	0.00351863	0.00835457	0.673637	0.432
LDL	1	214161820	rs340839	G	A	0.40005	32221	0.00595096	0.00811946	0.463604	0.0348
LDL	1	219659668	rs2791547	A	T	0.405077	32221	-0.00851475	0.00817104	0.297382	0.891
LDL	1	219687432	rs2785990	C	T	0.694857	32221	0.000733341	0.00891841	0.934466	0.0958
LDL	1	220970028	rs2642438	A	G	0.810326	32221	0.0301876	0.0103027	0.00338894	0.000112
LDL	1	220970593	rs2807834	T	G	0.790362	32221	0.0190862	0.00987325	0.0532208	2.3e-05
LDL	1	220973563	rs2642442	C	T	0.762097	32221	0.0249839	0.00959906	0.00924806	0.000732
LDL	1	220975337	rs1874124	C	T	0.077227	32221	-0.0272017	0.0149534	0.0688973	0.335
LDL	1	220998913	rs7544735	G	A	0.213112	32221	-0.00354567	0.00974772	0.71605	0.0104
LDL	1	230294916	rs2144300	C	T	0.376338	32221	-0.00104687	0.00878047	0.905095	0.0322
LDL	1	230295691	rs4846914	G	A	0.386735	32221	-0.00107694	0.00873634	0.901892	0.0372
LDL	1	230304914	rs10864728	A	G	0.456566	32221	-0.00268388	0.00821454	0.743877	0.109
LDL	1	230304988	rs10489615	A	G	0.45624	32221	-0.00269452	0.00821399	0.742881	0.109
LDL	1	230305312	rs1321257	G	A	0.456193	32221	-0.00284645	0.00821384	0.728935	0.123
LDL	1	230307222	rs4846923	T	G	0.757789	32221	0.00423918	0.00947788	0.65468	0.0604
LDL	1	234726012	rs744487	A	C	0.256044	32221	0.0142486	0.0090778	0.116507	0.653
LDL	1	234734956	rs10910476	C	T	0.371308	32221	0.00708547	0.00837343	0.39745	0.622
LDL	1	234851216	rs496800	A	C	0.735729	32221	0.0220884	0.00912576	0.0155015	0.114
LDL	1	234853059	rs556107	C	T	0.736135	32221	0.0189951	0.00910517	0.0369616	0.177
LDL	1	234853268	rs557933	A	C	0.727757	32221	0.0202611	0.00903281	0.0248936	0.142
LDL	1	234858597	rs514230	A	T	0.695959	32221	0.0185941	0.00870955	0.0327684	0.172
LDL	1	236718620	rs1126627	T	C	0.521166	32221	-0.0019094	0.00794622	0.810105	0.864
LDL	2	272203	rs11553746	C	T	0.221905	32221	-0.00805173	0.00944103	0.393745	0.118
LDL	2	3634753	rs4850047	T	C	0.781412	32221	-0.00272748	0.011006	0.804275	0.314
LDL	2	17476540	rs73219351	T	G	0.13741	32221	-0.0469374	0.0134996	0.000507149	0.0963
LDL	2	17930195	rs6761104	G	A	0.193818	32221	-0.0298656	0.0109666	0.00646296	0.413
LDL	2	20367973	rs11899121	G	C	0.477259	32221	-0.0214745	0.00786619	0.00633388	0.291
LDL	2	20369701	rs870527	T	A	0.482577	32221	-0.0206611	0.00786754	0.00863637	0.4
LDL	2	20903015	rs4971516	T	C	0.0808479	32221	0.00579676	0.0147015	0.693361	0.0105
LDL	2	21100778	rs7569328	C	T	0.0647249	32221	-0.0735613	0.0171964	1.88813e-05	0.647
LDL	2	21198900	rs11902417	G	A	0.291859	32221	-0.0022126	0.00920046	0.809952	0.316
LDL	2	21204025	rs6544366	G	T	0.272074	32221	-0.00274245	0.00949831	0.772788	0.249
LDL	2	21205502	rs4564803	G	T	0.292744	32221	-0.00112266	0.00919056	0.902777	0.281
LDL	2	21206183	rs6754295	T	G	0.318922	32221	-0.00266709	0.00885354	0.763227	0.16
LDL	2	21208211	rs7557067	A	G	0.271236	32221	-0.00183027	0.00948521	0.84699	0.153
LDL	2	21217490	rs13392272	C	T	0.290695	32221	0.0733899	0.00885052	1.11213e-16	0.00196
LDL	2	21221035	rs4665710	A	C	0.702294	32221	-0.00664187	0.00914004	0.467423	0.473
LDL	2	21225281	rs1042034	C	T	0.729307	32221	-0.00473053	0.00955005	0.62036	0.331
LDL	2	21226560	rs2678379	A	G	0.701111	32221	-0.00656215	0.00913356	0.47247	0.362
LDL	2	21231524	rs676210	G	A	0.270072	32221	0.0036366	0.00955604	0.703533	0.39
LDL	2	21232044	rs1801696	C	T	0.00107073	32221	0.237527	0.12229	0.0520981	0.909
LDL	2	21232195	rs693	G	A	0.299355	32221	0.0749173	0.00879851	1.66925e-17	0.000903
LDL	2	21232804	rs1041968	G	A	0.29931	32221	0.0747401	0.00879749	1.9688e-17	0.000927
LDL	2	21233972	rs533617	T	C	0.0115298	32221	-0.114381	0.0362208	0.00158913	0.566
LDL	2	21237544	rs673548	G	A	0.297508	32221	0.00815183	0.00912717	0.371783	0.381
LDL	2	21241505	rs12713956	A	G	0.169222	32221	-0.0856935	0.0105902	5.88048e-16	0.38
LDL	2	21252534	rs13306194	G	A	0.012616	32221	-0.0972396	0.0365767	0.00784867	0.558
LDL	2	21257697	rs72653060	A	C	0.000481053	32221	0.762393	0.193168	7.92086e-05	0.434
LDL	2	21260934	rs6752026	G	A	0.0490363	32221	-0.0885331	0.0199597	9.18178e-06	0.377
LDL	2	21263900	rs1367117	G	A	0.205937	32221	0.10538	0.0097336	2.57983e-27	0.00648
LDL	2	21278773	rs934198	G	T	0.217886	32221	0.0992062	0.00952007	1.99388e-25	0.0161
LDL	2	21286057	rs515135	T	C	0.715434	32221	0.0769283	0.0092765	1.106e-16	6.77e-05
LDL	2	21288226	rs563290	G	A	0.683675	32221	0.110486	0.00975318	9.5178e-30	0.00069
LDL	2	21288321	rs562338	A	G	0.691087	32221	0.113495	0.00972875	1.90365e-31	0.000261
LDL	2	21291529	rs668948	G	A	0.707691	32221	0.112721	0.0097093	3.68279e-31	0.000241
LDL	2	21294975	rs541041	G	A	0.707954	32221	0.112998	0.009709	2.62626e-31	0.000253
LDL	2	21303616	rs568938	C	T	0.695338	32221	0.11222	0.0096336	2.32785e-31	0.000389
LDL	2	21311540	rs73920524	A	G	0.0205115	32221	-0.141649	0.0299955	2.33165e-06	0.536
LDL	2	21334283	rs312949	C	G	0.453624	32221	-0.0202496	0.00800237	0.0113917	0.00367
LDL	2	21414142	rs503662	T	C	0.647161	32221	0.0884032	0.00942872	6.85549e-21	0.000649
LDL	2	22822159	rs13015955	G	A	0.103768	32221	-0.0045187	0.0130242	0.728631	0.695
LDL	2	25887558	rs11684202	A	G	0.216427	32221	0.00963161	0.00963785	0.317624	0.779
LDL	2	27455726	rs13399758	T	C	0.228921	32221	-0.0399235	0.0112967	0.000409185	0.792
LDL	2	27598097	rs4665972	T	C	0.72691	32221	-0.0497571	0.00912813	5.00976e-08	0.0109
LDL	2	27730940	rs1260326	T	C	0.704308	32221	-0.0470919	0.00876141	7.66155e-08	0.0227
LDL	2	27741237	rs780094	T	C	0.689938	32221	-0.0455215	0.00860122	1.20694e-07	0.0101
LDL	2	27742603	rs780093	T	C	0.702228	32221	-0.0470111	0.00875468	7.88146e-08	0.0075
LDL	2	27743154	rs780092	A	G	0.176981	32221	-0.00555096	0.0105633	0.59924	0.299
LDL	2	27748624	rs1260333	A	G	0.608516	32221	-0.0235975	0.00809366	0.0035505	0.0167
LDL	2	44065090	rs6756629	G	A	0.0765339	32221	-0.0706827	0.0148173	1.83956e-06	0.152
LDL	2	44068341	rs66900043	C	G	0.0469414	32221	0.137927	0.0188569	2.58599e-13	0.545
LDL	2	44072576	rs4299376	G	T	0.814829	32221	-0.0836493	0.0104007	8.79239e-16	0.452
LDL	2	44073881	rs6544713	T	C	0.817914	32221	-0.0795587	0.0104133	2.17045e-14	0.649
LDL	2	44074000	rs4953023	G	A	0.0788771	32221	-0.0737252	0.0146161	4.55617e-07	0.268
LDL	2	44074431	rs4245791	C	T	0.83053	32221	-0.0890923	0.0106984	8.24792e-17	0.399
LDL	2	44075483	rs76866386	T	C	0.0825447	32221	-0.0752895	0.0143946	1.69151e-07	0.227
LDL	2	44079310	rs72875462	C	A	0.107563	32221	-0.0574436	0.012996	9.86627e-06	0.024
LDL	2	44100015	rs12468591	T	A	0.0816859	32221	0.00963776	0.0142804	0.499742	0.299
LDL	2	44100077	rs6756778	G	A	0.382241	32221	-0.0105222	0.0085615	0.219065	0.388
LDL	2	46166321	rs12712955	A	G	0.361115	32221	-0.0222914	0.00825126	0.00690121	0.716
LDL	2	46642249	rs2346177	G	A	0.54674	32221	0.0105099	0.00798824	0.188282	0.259
LDL	2	54482553	rs17189743	G	A	0.0158282	32221	-0.0641505	0.0311824	0.0396605	0.62
LDL	2	58933591	rs1861410	C	T	0.572868	32221	-0.00230513	0.00799293	0.773043	0.117
LDL	2	58950363	rs17615494	G	T	0.245164	32221	0.00930772	0.00939353	0.321752	0.142
LDL	2	63149557	rs2710642	G	A	0.740806	32221	0.0179923	0.00895291	0.0444668	0.17
LDL	2	65276049	rs1009360	T	C	0.505622	32221	0.00875982	0.00815098	0.282511	0.575
LDL	2	65284623	rs2540948	T	C	0.321737	32221	0.00591093	0.00843772	0.483593	0.686
LDL	2	66665146	rs2280334	T	C	0.50149	32221	0.00083235	0.00790066	0.916096	0.193
LDL	2	66680892	rs1519104	G	A	0.603569	32221	-0.00748524	0.00815512	0.358693	0.157
LDL	2	70471899	rs2706770	A	G	0.661166	32221	0.0127565	0.00867584	0.141468	0.0927
LDL	2	70524142	rs14234	A	G	0.663418	32221	0.0120215	0.00867264	0.165705	0.0991
LDL	2	101627925	rs1062062	C	T	0.0603644	32221	-0.0424513	0.0162826	0.0091296	0.603
LDL	2	109232075	rs826681	C	T	0.151698	32221	0.0198737	0.0115813	0.0861575	0.503
LDL	2	109232388	rs826682	A	C	0.153223	32221	0.0210196	0.0114944	0.0674471	0.577
LDL	2	111600519	rs13395354	C	T	0.192449	32221	-0.00146397	0.00993797	0.882886	0.986
LDL	2	111664756	rs6720034	A	G	0.287974	32221	0.00167991	0.00870593	0.846989	0.89
LDL	2	111868691	rs77004761	T	A	0.0402337	32221	-0.0171247	0.0199241	0.390065	0.457
LDL	2	113841030	rs6734238	A	G	0.353357	32221	-0.0113564	0.00849737	0.181398	0.0339
LDL	2	113867288	rs55709272	T	C	0.370392	32221	-0.0117867	0.00847467	0.164282	0.116
LDL	2	118797742	rs72838078	G	T	0.029322	32221	-0.0311068	0.0229629	0.175527	0.556
LDL	2	118835841	rs10490626	G	A	0.0294063	32221	-0.032504	0.0229158	0.156071	0.579
LDL	2	121309488	rs2030746	C	T	0.442863	32221	-0.00457151	0.00797204	0.566345	0.163
LDL	2	135762344	rs16831243	C	T	0.333121	32221	-0.000429297	0.00847244	0.959589	0.844
LDL	2	135837906	rs7570971	C	A	0.823997	32221	0.0336169	0.0107961	0.00184699	0.879
LDL	2	135907088	rs6730157	A	G	0.821638	32221	0.0342791	0.0107464	0.00142356	0.744
LDL	2	136322676	rs6759321	G	T	0.780417	32221	0.0259205	0.00996358	0.00928093	0.387
LDL	2	136522941	rs28453840	G	A	0.373613	32221	-0.0193731	0.00839944	0.0210837	0.555
LDL	2	146347459	rs6430090	A	G	0.682329	32221	0.0016079	0.00851838	0.850283	0.725
LDL	2	146371961	rs13396091	A	G	0.546507	32221	-0.00401581	0.00803447	0.6172	0.908
LDL	2	158437683	rs4377290	T	C	0.478554	32221	-0.0119879	0.00787728	0.12805	0.0926
LDL	2	163110536	rs2111485	A	G	0.353993	32221	-0.000865537	0.00845959	0.918507	0.4
LDL	2	165508389	rs10184004	C	T	0.423629	32221	-0.0328587	0.0090356	0.000276274	0.371
LDL	2	165513091	rs10195252	T	C	0.423389	32221	-0.032515	0.00903443	0.000319432	0.409
LDL	2	165540800	rs12328675	T	C	0.108377	32221	-0.0289235	0.0128524	0.0244215	0.181
LDL	2	165551201	rs7607980	T	C	0.108765	32221	-0.0299202	0.0128398	0.0197917	0.208
LDL	2	169830155	rs2287623	G	A	0.545576	32221	-0.0152713	0.0080533	0.0579238	0.793
LDL	2	169830515	rs2287621	G	A	0.651085	32221	-0.00913996	0.00855144	0.28515	0.427
LDL	2	171540823	rs2080401	A	C	0.434515	32221	0.015623	0.00822977	0.0576497	0.42
LDL	2	188003118	rs17576323	T	C	0.0839486	32221	0.00780116	0.0142549	0.584198	0.283
LDL	2	198901395	rs1147169	T	C	0.62426	32221	0.0106452	0.00827164	0.198112	0.565
LDL	2	202122995	rs3769823	A	G	0.5959	32221	0.0100152	0.00803711	0.212722	0.466
LDL	2	203328933	rs2350809	T	C	0.104529	32221	0.0180895	0.0127207	0.15501	0.362
LDL	2	203532304	rs11694172	A	G	0.159725	32221	0.0283922	0.0106095	0.00744835	0.258
LDL	2	203676105	rs115400054	C	T	0.0638689	32221	-0.0163605	0.0164213	0.319105	0.296
LDL	2	203808532	rs140244541	G	A	0.0970925	32221	-0.030219	0.0134754	0.0249265	0.383
LDL	2	211540507	rs1047891	C	A	0.306927	32221	0.00255121	0.00855711	0.765597	0.883
LDL	2	216304384	rs1250229	T	C	0.799153	32221	0.0105413	0.00987454	0.285737	0.732
LDL	2	219699999	rs78058190	G	A	0.0226743	32221	0.0353381	0.0341669	0.301007	0.944
LDL	2	227093745	rs2943641	T	C	0.751001	32221	-0.00435961	0.00931967	0.639938	0.525
LDL	2	227099180	rs2943645	C	T	0.725815	32221	-0.00649743	0.00909505	0.474985	0.742
LDL	2	227099534	rs2943646	A	G	0.725818	32221	-0.00662058	0.00909648	0.466725	0.759
LDL	2	227100698	rs2972146	G	T	0.807362	32221	-0.0045085	0.0101305	0.65629	0.342
LDL	2	227128917	rs1515100	C	A	0.642552	32221	-0.00487639	0.00889173	0.583405	0.237
LDL	2	227163642	rs2713536	C	T	0.656601	32221	-0.0121366	0.00894457	0.174823	0.499
LDL	2	234679384	rs11563251	C	T	0.198783	32221	0.0223652	0.0106384	0.0355273	0.0599
LDL	2	239896861	rs10199914	A	G	0.466109	32221	-0.00639213	0.00817076	0.434027	0.116
LDL	3	8445023	rs359027	A	G	0.741448	32221	0.0128663	0.00898609	0.1522	0.883
LDL	3	11400249	rs2606736	C	T	0.484001	32221	-0.00113612	0.00799787	0.887038	0.23
LDL	3	11412604	rs7635838	T	C	0.464322	32221	-0.00315217	0.00813476	0.69839	0.0844
LDL	3	12324230	rs2920503	C	T	0.279321	32221	0.0229423	0.0091179	0.0118633	0.018
LDL	3	12450093	rs1699337	G	A	0.247882	32221	-0.0210741	0.00940981	0.0251177	0.796
LDL	3	12470239	rs1797912	A	C	0.292279	32221	-0.0188766	0.00914754	0.0390586	0.875
LDL	3	12624321	rs5746255	A	G	0.248452	32221	-0.016498	0.00954096	0.0837775	0.398
LDL	3	12628920	rs2290159	G	C	0.213634	32221	-0.0125286	0.00984324	0.203085	0.31
LDL	3	24293001	rs2044753	T	C	0.154652	32221	-0.00943411	0.0109904	0.390674	0.732
LDL	3	24520283	rs6792725	A	G	0.667245	32221	-0.0338447	0.00913787	0.000212408	0.738
LDL	3	32533010	rs7640978	C	T	0.145976	32221	-0.0235079	0.011845	0.0471854	0.752
LDL	3	36979042	rs6777217	A	G	0.488656	32221	0.00508619	0.00792704	0.521116	0.355
LDL	3	48229366	rs146179438	C	A	0.00464744	32221	-0.0362471	0.0601628	0.546852	0.632
LDL	3	50129399	rs2013208	C	T	0.629434	32221	0.00861036	0.00837722	0.30403	0.0744
LDL	3	52529899	rs9863753	A	T	0.96494	32221	-0.00341152	0.0210724	0.871389	0.268
LDL	3	52532118	rs13326165	A	G	0.789982	32221	0.0153481	0.010065	0.127286	0.208
LDL	3	58381287	rs13315871	G	A	0.0517985	32221	-0.0156819	0.0177758	0.377665	0.284
LDL	3	58405200	rs28709068	G	A	0.0496232	32221	-0.0156063	0.018172	0.390445	0.214
LDL	3	64706499	rs9870322	T	C	0.595883	32221	0.00846473	0.00829311	0.307399	0.00417
LDL	3	72067255	rs75909755	C	T	0.0155107	32221	0.015635	0.0324871	0.630327	0.704
LDL	3	119560606	rs6805251	T	C	0.415924	32221	0.0021562	0.00877895	0.805983	0.208
LDL	3	122176238	rs72285796	TG	T	0.177244	32221	0.00746614	0.0106385	0.4828	0.732
LDL	3	123065778	rs11708067	A	G	0.189054	32221	-0.0256682	0.0102453	0.0122327	0.579
LDL	3	123070426	rs7614016	G	A	0.175724	32221	-0.0253307	0.0105427	0.0162759	0.641
LDL	3	132163200	rs17404153	G	T	0.100369	32221	-0.0223647	0.0128353	0.0814329	0.898
LDL	3	135798658	rs34894639	C	T	0.280264	32221	-0.0103014	0.0092342	0.264607	0.443
LDL	3	135926622	rs645040	G	T	0.765122	32221	0.00855061	0.00936167	0.361051	0.469
LDL	3	136047977	rs483465	A	G	0.772642	32221	0.00810286	0.00955667	0.396507	0.685
LDL	3	142625778	rs1470121	G	A	0.185768	32221	0.00154226	0.0101855	0.879646	0.436
LDL	3	142652559	rs4683438	G	T	0.2814	32221	-0.00307819	0.00912353	0.735823	0.718
LDL	3	142657205	rs2354167	T	G	0.594994	32221	0.000228852	0.00834347	0.978118	0.641
LDL	3	148423081	rs12721308	A	G	0.0242277	32221	-0.0152409	0.0286048	0.594165	0.529
LDL	3	152171870	rs3773910	C	G	0.219686	32221	0.0149754	0.00940324	0.111255	0.827
LDL	3	155547274	rs382534	C	T	0.175938	32221	-0.000370696	0.0102888	0.971259	0.596
LDL	3	156798732	rs900399	A	G	0.366391	32221	0.000829216	0.00820335	0.919485	0.472
LDL	3	156915089	rs78086267	A	G	0.145636	32221	-0.00211834	0.0118373	0.857973	0.377
LDL	3	160086055	rs10513551	G	T	0.463101	32221	-0.00872353	0.0080145	0.276388	0.358
LDL	3	160171092	rs56394279	C	T	0.341527	32221	-0.0139154	0.00836075	0.0960388	0.0286
LDL	3	160223172	rs721023	G	A	0.51782	32221	-0.00815087	0.00810072	0.314324	0.132
LDL	3	170739663	rs11720145	G	A	0.225603	32221	0.00411326	0.0101678	0.685817	0.267
LDL	3	170834559	rs11920719	A	C	0.105195	32221	-0.0133865	0.0133235	0.315028	0.334
LDL	3	172223982	rs17600346	T	C	0.0206626	32221	-0.00729052	0.0280612	0.795012	0.671
LDL	3	185803532	rs112545201	C	T	0.127335	32221	-0.00606402	0.012228	0.619957	0.0273
LDL	3	185834499	rs9816226	A	T	0.849539	32221	0.00684876	0.0111741	0.539933	0.106
LDL	4	852313	rs1564282	C	T	0.049564	32221	0.0127671	0.0184787	0.489624	0.865
LDL	4	858332	rs11248051	C	T	0.0521089	32221	0.0120274	0.0180702	0.50567	0.87
LDL	4	3434885	rs6818397	T	G	0.470082	32221	-0.00260828	0.00801487	0.744855	0.39
LDL	4	3452345	rs59950280	G	A	0.444716	32221	-0.00889493	0.00825919	0.281492	0.392
LDL	4	3473139	rs6831256	A	G	0.529515	32221	0.00187982	0.0079554	0.813204	0.708
LDL	4	26062990	rs10019888	A	G	0.157506	32221	-0.00277612	0.0110795	0.802151	0.751
LDL	4	40428010	rs278981	T	C	0.728205	32221	-0.00260522	0.00893411	0.77059	0.918
LDL	4	69343287	rs976002	A	G	0.236166	32221	0.0327162	0.0093096	0.000441019	0.769
LDL	4	69349893	rs13114070	T	C	0.376577	32221	-0.0240151	0.00833633	0.00396702	0.336
LDL	4	73696709	rs117087731	A	T	0.0206718	32221	0.0429991	0.0328466	0.190505	0.592
LDL	4	75084732	rs182616603	C	T	0.00130316	32221	0.035597	0.137718	0.796038	0.493
LDL	4	88018991	rs2035403	A	G	0.337512	32221	0.0197041	0.00829554	0.0175367	0.586
LDL	4	88030261	rs442177	G	T	0.579575	32221	0.0125426	0.00803059	0.118322	0.438
LDL	4	89713121	rs9991328	C	T	0.549843	32221	0.00195149	0.00793881	0.805825	0.814
LDL	4	89741269	rs3822072	G	A	0.476909	32221	-0.00219565	0.00794351	0.782234	0.889
LDL	4	100014805	rs2602836	A	G	0.467692	32221	-0.00618472	0.00826274	0.454154	0.7
LDL	4	100224070	rs13132430	G	A	0.00558127	32221	-0.0498464	0.0525682	0.343015	0.59
LDL	4	103188709	rs13107325	C	T	0.0321064	32221	-0.0604392	0.0224465	0.00708986	0.151
LDL	4	103198082	rs13135092	A	G	0.034732	32221	-0.0529998	0.0218164	0.0151259	0.064
LDL	4	103284865	rs13114738	C	T	0.0354272	32221	-0.072847	0.0210272	0.000531394	0.626
LDL	4	106169706	rs201330646	TAAC	T	0.0172895	32221	-0.013501	0.0305412	0.658446	0.397
LDL	4	115638601	rs78557978	G	C	0.0616022	32221	-0.00159992	0.0177485	0.928173	0.256
LDL	4	143317027	rs2322549	A	G	0.461344	32221	-0.00438496	0.00824771	0.594963	0.38
LDL	4	145659064	rs11727676	T	C	0.0398187	32221	0.016584	0.019904	0.404732	0.0396
LDL	4	154224048	rs17369400	A	G	0.0345573	32221	-0.0136022	0.0222017	0.540096	0.191
LDL	4	155489608	rs6054	C	T	0.00105521	32221	0.10311	0.121798	0.397238	0.507
LDL	4	157720124	rs4691380	C	T	0.485584	32221	-0.0106452	0.0083759	0.203754	0.934
LDL	4	187120211	rs13146272	C	A	0.510459	32221	-0.00739107	0.00796629	0.353514	0.703
LDL	5	52193237	rs870992	A	G	0.067166	32221	0.0768194	0.0159318	1.42295e-06	0.145
LDL	5	53283630	rs1694068	T	A	0.670572	32221	0.011874	0.00852996	0.163913	0.0467
LDL	5	53298025	rs6450176	G	A	0.301899	32221	0.00904827	0.00862972	0.294408	0.0195
LDL	5	53302620	rs12654393	G	T	0.302703	32221	0.0103032	0.00862686	0.232354	0.0225
LDL	5	55854153	rs6867983	C	T	0.185748	32221	0.0184864	0.0102287	0.0707128	0.522
LDL	5	55861601	rs9687833	G	A	0.213399	32221	0.0190866	0.0096429	0.0477771	0.54
LDL	5	55861786	rs9686661	C	T	0.211167	32221	0.020648	0.00966017	0.0325624	0.428
LDL	5	67714246	rs4976033	A	G	0.52458	32221	-0.000890225	0.00801974	0.911613	0.0881
LDL	5	72014569	rs3010276	G	A	0.176431	32221	-0.00696986	0.0104725	0.505707	0.507
LDL	5	72346125	rs62362194	C	T	0.859114	32221	0.0100515	0.0114147	0.378547	0.289
LDL	5	72926514	rs6881956	A	G	0.839771	32221	-0.000745034	0.0108257	0.945132	0.148
LDL	5	74602699	rs1423527	C	A	0.438456	32221	0.0717265	0.00790048	1.09816e-19	0.343
LDL	5	74604742	rs6871667	G	A	0.407762	32221	0.0669472	0.00799084	5.38395e-17	0.239
LDL	5	74625487	rs7703051	C	A	0.38284	32221	0.0715201	0.00806449	7.41284e-19	0.0922
LDL	5	74637711	rs10038095	A	T	0.378014	32221	0.0719238	0.00808777	5.95313e-19	0.0928
LDL	5	74639259	rs3843482	T	G	0.345424	32221	0.0756367	0.00830965	8.84661e-20	0.155
LDL	5	74644706	rs6453131	T	G	0.387977	32221	0.0604057	0.00805665	6.49843e-14	0.0134
LDL	5	74646765	rs191835914	A	C	0.00128798	32221	-0.0852961	0.108444	0.431549	0.997
LDL	5	74648603	rs12654264	A	T	0.377999	32221	0.0717583	0.00808854	7.21047e-19	0.0955
LDL	5	74651084	rs3846662	A	G	0.613435	32221	0.0602637	0.00849818	1.32796e-12	0.0479
LDL	5	74655726	rs3846663	C	T	0.345675	32221	0.0764584	0.00830766	3.46921e-20	0.189
LDL	5	74656539	rs12916	T	C	0.359393	32221	0.0780454	0.00820755	1.92547e-21	0.198
LDL	5	74910870	rs984976	A	G	0.59635	32221	0.0519283	0.00856382	1.33038e-09	0.0927
LDL	5	74971846	rs34361	A	G	0.558101	32221	-0.0452278	0.00818278	3.25399e-08	0.00611
LDL	5	77631634	rs4588572	A	G	0.235645	32221	0.00609613	0.0098734	0.536951	0.29
LDL	5	118729286	rs1045241	C	T	0.284863	32221	-0.00399581	0.00882977	0.650881	0.503
LDL	5	122855416	rs4530754	G	A	0.594581	32221	0.00735956	0.00841958	0.382064	0.511
LDL	5	122908468	rs6595460	A	G	0.600371	32221	0.00682055	0.00850871	0.422787	0.504
LDL	5	131008194	rs26008	T	C	0.864591	32221	-0.0160943	0.011582	0.164651	0.612
LDL	5	131744574	rs1016988	T	C	0.193942	32221	-0.018126	0.00992112	0.0676974	0.0911
LDL	5	131804045	rs2522061	G	T	0.263354	32221	-0.0144905	0.0089477	0.105347	0.552
LDL	5	141912841	rs4244029	C	T	0.253982	32221	0.00950514	0.00944448	0.314213	0.879
LDL	5	141913503	rs249756	G	A	0.490277	32221	0.0122246	0.00881645	0.165574	0.337
LDL	5	153413390	rs2578377	C	T	0.698426	32221	0.00105409	0.0088397	0.905081	0.96
LDL	5	156390297	rs6882076	T	C	0.601006	32221	0.0474175	0.00867102	4.5384e-08	0.194
LDL	5	156398169	rs1501908	G	C	0.603147	32221	0.0467877	0.00866549	6.68963e-08	0.168
LDL	5	158007165	rs2914228	C	T	0.424754	32221	-0.00862301	0.00816199	0.290747	0.446
LDL	5	158020425	rs1651274	A	G	0.422956	32221	-0.00611532	0.00818348	0.454897	0.421
LDL	5	158022041	rs2434612	A	G	0.384767	32221	-0.00123526	0.00830377	0.881744	0.295
LDL	5	170459675	rs7730898	G	A	0.763896	32221	-0.010403	0.00929148	0.262872	0.00655
LDL	5	176520243	rs351855	G	A	0.284913	32221	-0.00303008	0.00902876	0.73717	0.615
LDL	5	176637576	rs28932178	T	C	0.191893	32221	-0.0168217	0.0103881	0.105378	0.548
LDL	5	179471201	rs13161895	C	T	0.111309	32221	-0.000727798	0.0123785	0.953115	0.888
LDL	5	180218668	rs634501	A	G	0.691521	32221	-0.00629283	0.00870079	0.469527	0.207
LDL	6	16124560	rs6459450	T	C	0.603457	32221	-0.0259833	0.00837721	0.00192434	0.406
LDL	6	16127407	rs3757354	C	T	0.326526	32221	-0.031514	0.00842281	0.000182918	0.331
LDL	6	16197194	rs2142672	G	A	0.522004	32221	-0.0195346	0.00835592	0.0193966	0.000512
LDL	6	20405539	rs6456350	A	G	0.62927	32221	0.0132132	0.0081651	0.105609	0.595
LDL	6	20506815	rs12206516	A	G	0.156963	32221	0.0076064	0.0106638	0.475667	0.763
LDL	6	26093141	rs1800562	G	A	0.0161851	32221	-0.0690788	0.0310059	0.0258855	0.144
LDL	6	31240479	rs9357121	T	G	0.0489656	32221	-0.0299899	0.0188992	0.112549	0.842
LDL	6	31265490	rs2247056	T	C	0.853031	32221	0.0196749	0.0110537	0.0750846	0.629
LDL	6	31272261	rs115845232	C	T	0.865833	32221	0.02196	0.0114789	0.0557387	0.666
LDL	6	31325323	rs9266229	C	G	0.637013	32221	0.00471305	0.00827812	0.569127	0.924
LDL	6	31352060	rs6920323	T	C	0.268613	32221	0.0177582	0.00893299	0.0468184	0.0921
LDL	6	31856070	rs486416	G	A	0.861581	32221	0.0403151	0.0114693	0.000439702	0.261
LDL	6	31885930	rs116477171	C	T	0.814345	32221	0.0197901	0.0102263	0.052963	0.052
LDL	6	32210799	rs419132	A	G	0.447783	32221	0.0282429	0.00800294	0.00041703	0.76
LDL	6	32412435	rs3177928	G	A	0.0932001	32221	0.0159828	0.0134203	0.233678	0.132
LDL	6	32457960	rs114067101	A	G	0.0333212	32221	0.109894	0.0298566	0.00023257	0.176
LDL	6	32648156	rs116569761	G	A	0.676705	32221	0.00739448	0.00870473	0.395616	0.64
LDL	6	32669373	rs11752643	C	T	0.0155644	32221	0.016468	0.0312354	0.598039	0.0254
LDL	6	33143948	rs2254287	C	G	0.549611	32221	0.00450422	0.00800394	0.573605	0.702
LDL	6	34173330	rs76376137	T	G	0.0288476	32221	0.0185058	0.0238991	0.438735	0.212
LDL	6	34202879	rs55692303	C	A	0.0138441	32221	0.0132916	0.0341947	0.697497	0.107
LDL	6	34546560	rs2814982	C	T	0.151904	32221	-0.00120727	0.011475	0.91621	0.404
LDL	6	34552797	rs2814944	G	A	0.176469	32221	0.00978286	0.0109399	0.371193	0.926
LDL	6	34697114	rs2764209	T	A	0.323612	32221	0.0143652	0.00896903	0.109235	0.5
LDL	6	36645696	rs2395655	A	G	0.516641	32221	0.0104226	0.0083072	0.209609	0.0138
LDL	6	36648275	chr6:36648275:I	C	CAGAG	0.663199	32221	0.0104141	0.00845559	0.21809	0.141
LDL	6	37038432	rs913499	A	G	0.659678	32221	-0.00682549	0.00852442	0.423306	0.533
LDL	6	39250837	rs2758886	G	A	0.188185	32221	0.014919	0.0101714	0.142443	0.113
LDL	6	41934514	rs4130023	C	T	0.134354	32221	0.010114	0.0117718	0.390249	0.196
LDL	6	41993229	rs4714556	A	G	0.440458	32221	-0.00801672	0.00794727	0.3131	0.746
LDL	6	42928461	rs10948059	C	T	0.393908	32221	0.00764418	0.00834807	0.359833	0.28
LDL	6	43757896	rs998584	C	A	0.406567	32221	0.0173985	0.00827707	0.0355524	0.0516
LDL	6	43764551	rs1358980	C	T	0.39541	32221	0.0177677	0.00839074	0.0342146	0.0119
LDL	6	52452585	rs2239620	A	G	0.690796	32221	0.00825653	0.00888788	0.352907	0.352
LDL	6	52453220	rs2239619	C	A	0.64385	32221	0.00393261	0.00865415	0.649527	0.121
LDL	6	52736056	rs12529923	C	T	0.165983	32221	0.0277862	0.0108867	0.010701	0.23
LDL	6	53497222	rs1326543	A	G	0.17577	32221	0.00471966	0.0103794	0.649314	0.323
LDL	6	70182710	rs78536982	C	T	0.0424873	32221	-0.00819062	0.0195913	0.675894	0.341
LDL	6	86662267	rs12208493	T	C	0.185115	32221	-0.00274537	0.0102678	0.789179	0.376
LDL	6	100600097	rs17789218	T	C	0.112153	32221	-0.0173666	0.0129858	0.181107	0.955
LDL	6	101296389	rs9390698	G	A	0.301837	32221	0.0227002	0.00867256	0.00885848	0.676
LDL	6	109574095	rs884366	G	A	0.29532	32221	-0.00181358	0.00881796	0.83705	0.988
LDL	6	116305064	rs3822858	T	C	0.366098	32221	-0.0126853	0.00834504	0.128485	0.86
LDL	6	116312893	rs9488822	A	T	0.379323	32221	-0.0102834	0.00831317	0.216085	0.815
LDL	6	116399372	rs6932852	C	T	0.385679	32221	0.0155739	0.00834788	0.0620955	0.0717
LDL	6	127414801	rs719726	C	T	0.640557	32221	0.0122306	0.00828359	0.139813	0.575
LDL	6	127436064	rs1936800	C	T	0.520348	32221	0.00259519	0.0078968	0.742429	0.635
LDL	6	127454893	rs72959041	G	A	0.0129468	32221	0.0438865	0.0370031	0.235613	0.154
LDL	6	135411228	rs9376090	T	C	0.132833	32221	-0.0118363	0.0117227	0.312645	0.158
LDL	6	135419042	rs35786788	G	A	0.142694	32221	-0.0097335	0.0113284	0.390224	0.0788
LDL	6	137076010	rs6925103	C	T	0.469926	32221	-0.00217883	0.00793197	0.783555	0.74
LDL	6	139829666	rs605066	C	T	0.492986	32221	-0.00089208	0.00803284	0.911574	0.707
LDL	6	139835498	rs17585887	T	C	0.462447	32221	-0.00600535	0.00807899	0.457282	0.791
LDL	6	139836562	rs672457	G	A	0.462168	32221	-0.00649734	0.00808233	0.421458	0.785
LDL	6	139839498	rs608736	G	C	0.353895	32221	-0.00457379	0.00847751	0.589528	0.784
LDL	6	151858598	rs9371220	C	T	0.208171	32221	0.00630755	0.0101031	0.532417	0.156
LDL	6	151901409	rs4870044	C	T	0.552016	32221	0.00823617	0.00840828	0.327318	0.439
LDL	6	153431125	rs12055786	C	T	0.488843	32221	0.00208263	0.00799823	0.794566	0.701
LDL	6	153459444	rs1281955	T	A	0.4028	32221	-0.0037311	0.00833412	0.654377	0.484
LDL	6	160434842	chr6:160434842:I	C	CA	0.0135575	32221	0.09646	0.0337372	0.00424763	0.0613
LDL	6	160543148	rs12208357	C	T	0.0233699	32221	0.0363992	0.0256106	0.155242	0.139
LDL	6	160560845	rs628031	A	G	0.738975	32221	-0.0162976	0.00910146	0.0733475	0.64
LDL	6	160575366	rs11753995	G	A	0.124424	32221	0.0446651	0.0121411	0.000234306	0.559
LDL	6	160575985	rs2297374	C	T	0.384661	32221	-0.0176712	0.00833116	0.0339133	0.151
LDL	6	160578860	rs1564348	T	C	0.153533	32221	0.0416604	0.0110366	0.000160175	0.921
LDL	6	160820978	rs3105749	G	A	0.479966	32221	0.00241785	0.00796343	0.761418	0.0907
LDL	6	160851766	rs376563	T	C	0.649126	32221	0.00955628	0.00825827	0.2472	0.305
LDL	6	160891897	rs182443492	C	A	0.00429687	32221	0.114019	0.0636179	0.0730931	0.375
LDL	6	161005389	rs191555775	A	T	0.0305316	32221	-0.0259548	0.0232911	0.265121	0.158
LDL	6	161010118	rs10455872	A	G	0.0262562	32221	0.20617	0.0245626	4.71227e-17	0.333
LDL	6	161070990	rs7759633	G	A	0.0691826	32221	-0.0104164	0.015276	0.495314	0.125
LDL	6	161089817	rs1084651	G	A	0.344015	32221	-0.0360718	0.00850838	2.23951e-05	0.0401
LDL	6	161111700	rs186696265	C	T	0.00472849	32221	0.289233	0.0572974	4.4663e-07	0.477
LDL	6	164092291	rs4709741	C	A	0.179821	32221	-0.0177791	0.010437	0.0884788	0.65
LDL	6	167548547	rs62436827	A	G	0.0546072	32221	0.0195204	0.0172026	0.256485	0.557
LDL	7	1083777	rs1997243	A	G	0.066587	32221	-0.0020935	0.0158177	0.894706	0.322
LDL	7	2296552	rs144787122	G	A	0.999395	32221	-0.0665188	0.176056	0.705559	0.177
LDL	7	6449272	rs702485	A	G	0.698302	32221	0.00872986	0.00890865	0.32712	0.332
LDL	7	6461310	rs79949326	C	T	0.187767	32221	0.0325144	0.010036	0.00119622	0.33
LDL	7	12269417	rs3173615	C	G	0.568558	32221	0.0121255	0.00803171	0.13112	0.186
LDL	7	15941283	rs38246	T	C	0.809277	32221	-0.0113842	0.00992781	0.251506	0.242
LDL	7	17914600	rs6461354	C	T	0.574283	32221	0.00794681	0.0081983	0.332383	0.893
LDL	7	17919258	rs4142995	G	T	0.560642	32221	0.00886584	0.00814085	0.276129	0.923
LDL	7	21496427	rs6461564	T	C	0.420661	32221	0.00150019	0.00809794	0.853029	0.0386
LDL	7	21582917	rs2285942	C	T	0.0663884	32221	0.0189942	0.0160406	0.23636	0.947
LDL	7	21598753	rs56130071	G	C	0.144001	32221	0.0398875	0.011584	0.000574596	0.167
LDL	7	21607283	rs55649657	C	G	0.120799	32221	0.0439075	0.0123431	0.000374756	0.228
LDL	7	21607352	rs12670798	T	C	0.28469	32221	0.0230247	0.00903017	0.0107801	0.366
LDL	7	25991826	rs4722551	T	C	0.102418	32221	0.0365561	0.0128639	0.00448653	0.195
LDL	7	25992323	chr7:25992323:I	A	AAGGCC	0.129326	32221	0.0423195	0.0117845	0.000329276	0.393
LDL	7	36191699	rs4302748	G	A	0.186214	32221	0.0129913	0.0101078	0.198694	0.773
LDL	7	38277792	rs2534596	A	G	0.359585	32221	-0.0132302	0.00869895	0.128285	0.0405
LDL	7	44577622	rs73107473	G	A	0.065589	32221	0.00571767	0.0166049	0.730593	0.431
LDL	7	44579180	rs2072183	G	C	0.238287	32221	0.00669704	0.00962008	0.486334	0.79
LDL	7	44580876	rs41279633	G	T	0.0597306	32221	0.0153233	0.0166076	0.356181	0.446
LDL	7	44582331	rs2073547	A	G	0.282489	32221	0.0248761	0.00885117	0.00494659	0.572
LDL	7	44584551	rs10260606	G	C	0.281308	32221	0.0251668	0.00891582	0.00476196	0.704
LDL	7	44600695	rs217386	G	A	0.349119	32221	-0.0293984	0.0087419	0.000771221	0.36
LDL	7	44606217	rs217381	C	G	0.32585	32221	-0.0356995	0.00881133	5.08808e-05	0.113
LDL	7	50305863	rs4917014	T	G	0.32049	32221	-0.00166021	0.00909626	0.855178	0.885
LDL	7	72129667	rs13238203	C	T	0.00783137	32221	-0.0595677	0.050364	0.236911	0.752
LDL	7	72234176	rs34881399	T	C	0.00572676	32221	-0.0564647	0.0552067	0.306408	0.75
LDL	7	72856269	rs2240466	G	A	0.0620334	32221	-0.00935608	0.0163588	0.56737	0.1
LDL	7	72856430	rs1178979	T	C	0.186105	32221	-0.0263329	0.0106028	0.0130066	0.546
LDL	7	72863249	rs13231516	T	G	0.0620478	32221	-0.00999229	0.016349	0.541076	0.084
LDL	7	72864869	rs714052	A	G	0.0620816	32221	-0.0101377	0.0163432	0.535061	0.0835
LDL	7	72934510	rs7811265	A	G	0.209075	32221	-0.0229882	0.0103654	0.0265691	0.748
LDL	7	72982874	rs17145738	C	T	0.0814996	32221	-0.0128348	0.0145688	0.378327	0.142
LDL	7	72987354	rs2286276	C	T	0.232271	32221	-0.0304591	0.00966651	0.00162713	0.688
LDL	7	72999105	rs9638182	T	G	0.124128	32221	-0.0221996	0.0121837	0.0684434	0.168
LDL	7	73016862	rs13240994	T	C	0.11378	32221	-0.0174075	0.0124283	0.161323	0.0472
LDL	7	73020337	rs3812316	C	G	0.062211	32221	-0.00544937	0.0163658	0.739154	0.0663
LDL	7	73058017	rs7777102	A	G	0.151532	32221	0.000277138	0.0114487	0.980688	0.573
LDL	7	80300449	rs3211938	T	G	0.0312064	32221	0.0589123	0.0245554	0.0164327	0.969
LDL	7	80302116	rs148910227	C	T	0.000620713	32221	-0.201748	0.162763	0.215151	0.487
LDL	7	80340622	rs2366858	C	A	0.931597	32221	0.00105784	0.0174868	0.951762	0.898
LDL	7	80492357	rs60839105	C	T	0.0233411	32221	0.0502758	0.0293607	0.0868318	0.352
LDL	7	87076587	rs1014283	C	A	0.315441	32221	-0.00439712	0.00892224	0.622135	0.367
LDL	7	92408370	rs445	C	T	0.179883	32221	0.0182567	0.0102738	0.0755673	0.604
LDL	7	93083588	rs2299247	T	G	0.406328	32221	-0.0104151	0.00820937	0.204553	0.914
LDL	7	100285974	rs221797	A	C	0.946943	32221	-0.0361379	0.0175758	0.0397706	0.592
LDL	7	100422481	rs314311	T	G	0.116533	32221	0.0298262	0.0123662	0.0158687	0.614
LDL	7	107140239	rs2712199	A	G	0.281418	32221	0.0225314	0.00868745	0.00949902	0.252
LDL	7	112722196	rs2255811	G	A	0.791208	32221	0.00172916	0.00991931	0.861612	0.0858
LDL	7	116358044	rs38855	A	G	0.429782	32221	0.00757822	0.00830679	0.361615	0.234
LDL	7	130432538	rs13241165	A	T	0.346555	32221	-0.0192412	0.00825797	0.0198051	0.516
LDL	7	130433384	rs4731702	C	T	0.346544	32221	-0.0191797	0.0082526	0.0201213	0.491
LDL	7	130445877	rs11765979	A	C	0.346077	32221	-0.0191043	0.00830951	0.0214999	0.561
LDL	7	130457931	rs1562398	C	G	0.629636	32221	0.00391021	0.00820323	0.633599	0.567
LDL	7	150327424	rs62491812	C	A	0.181723	32221	0.0148957	0.0102629	0.146665	0.468
LDL	7	150529449	rs17173637	T	C	0.0520934	32221	0.0143456	0.0178908	0.422643	0.182
LDL	8	1373720	rs28680850	G	A	0.301949	32221	0.00274641	0.00929432	0.767617	0.334
LDL	8	4164013	rs4875320	A	T	0.129357	32221	0.0147846	0.0116106	0.202885	0.285
LDL	8	6599005	rs2936512	T	C	0.82603	32221	0.0155772	0.0103779	0.133356	0.482
LDL	8	9159895	rs330071	G	A	0.186761	32221	-0.00744064	0.0102877	0.469522	0.0935
LDL	8	9181395	rs2169387	A	G	0.838283	32221	0.0429065	0.0109161	8.47476e-05	0.786
LDL	8	9183358	rs9987289	A	G	0.836799	32221	0.0407079	0.0108154	0.000167298	0.676
LDL	8	9183596	rs4841132	A	G	0.864328	32221	0.0476698	0.011581	3.85156e-05	0.552
LDL	8	9184691	rs6601299	T	C	0.839716	32221	0.0374057	0.0108457	0.000562897	0.241
LDL	8	9185146	rs2126259	T	C	0.822212	32221	0.0322269	0.0104658	0.00207517	0.475
LDL	8	9187242	rs1461729	A	G	0.841222	32221	0.0366217	0.0109365	0.000812291	0.21
LDL	8	10491684	rs4455790	C	G	0.732596	32221	0.00383604	0.00904584	0.671517	0.388
LDL	8	10674418	rs11993903	A	G	0.376018	32221	-0.0146564	0.00824871	0.0755992	0.316
LDL	8	10683929	rs11776767	G	C	0.422938	32221	-0.0105096	0.00856737	0.219937	0.0575
LDL	8	11045161	rs7819412	G	A	0.522656	32221	-0.0120732	0.00933445	0.195871	0.0234
LDL	8	11702375	rs3947	G	A	0.131576	32221	-0.00821487	0.0117243	0.483509	0.641
LDL	8	18272881	rs1495741	G	A	0.628053	32221	-0.00816009	0.00829998	0.325535	0.532
LDL	8	19251679	rs2958557	T	C	0.997082	32221	0.0419394	0.0784286	0.592826	0.0109
LDL	8	19754158	rs111300592	T	C	0.0184006	32221	0.061546	0.0316052	0.0514941	0.219
LDL	8	19806631	rs7016529	T	C	0.0941495	32221	-0.00603859	0.0151863	0.690899	0.394
LDL	8	19813529	rs268	A	G	0.00588126	32221	0.0188872	0.0503006	0.707299	0.239
LDL	8	19819328	rs325	T	C	0.0801341	32221	-0.000465953	0.0144977	0.974361	0.175
LDL	8	19819439	rs326	A	G	0.370007	32221	-0.00666663	0.00851919	0.433896	0.244
LDL	8	19819724	rs328	C	G	0.0800099	32221	0.000585031	0.0145026	0.967822	0.174
LDL	8	19824492	rs13702	T	C	0.350144	32221	-0.0077124	0.00852923	0.365872	0.375
LDL	8	19824667	rs15285	C	T	0.348887	32221	-0.00771425	0.00852818	0.365698	0.354
LDL	8	19827848	rs10105606	C	A	0.416964	32221	-0.0120361	0.00850011	0.156778	0.286
LDL	8	19830921	rs10096633	C	T	0.228143	32221	-0.00838903	0.0101193	0.407099	0.0116
LDL	8	19832646	rs17482753	G	T	0.0772478	32221	0.00593494	0.0147276	0.686962	0.198
LDL	8	19840408	rs75551077	G	C	0.105288	32221	-0.00506929	0.0128971	0.694279	0.0424
LDL	8	19844222	rs12678919	A	G	0.0932622	32221	-0.0076399	0.0137427	0.578264	0.0425
LDL	8	19844228	rs34770253	T	C	0.148033	32221	-0.00945845	0.011112	0.394662	0.244
LDL	8	19847690	rs10503669	C	A	0.0740201	32221	0.00528664	0.015051	0.725402	0.149
LDL	8	19848080	rs17410962	G	A	0.144611	32221	-0.00773472	0.011503	0.501323	0.0727
LDL	8	19852518	rs17489282	C	T	0.231278	32221	-0.0129664	0.00929861	0.163182	0.0516
LDL	8	19860460	rs79236614	C	G	0.0890368	32221	-0.00275366	0.0140045	0.84412	0.118
LDL	8	19865175	rs2083637	A	G	0.224341	32221	-0.00711863	0.00937983	0.447895	0.141
LDL	8	19881058	rs78404258	A	G	0.0725671	32221	0.00512999	0.0151361	0.734667	0.173
LDL	8	19891227	rs28526159	C	T	0.68028	32221	0.00339681	0.0090421	0.707165	0.873
LDL	8	19912370	rs115849089	G	A	0.0826132	32221	0.00777183	0.0144377	0.59037	0.0448
LDL	8	19928013	rs6999158	T	A	0.358306	32221	0.00276914	0.00854698	0.745946	0.0571
LDL	8	19928160	rs10106652	G	A	0.285348	32221	0.00237116	0.00891426	0.790242	0.327
LDL	8	19933896	rs4407894	T	C	0.648997	32221	-0.00244638	0.0089082	0.783607	0.621
LDL	8	21937667	rs6557781	T	C	0.798118	32221	0.0143088	0.0101577	0.158935	0.281
LDL	8	22457804	rs746011	C	T	0.205545	32221	0.00825181	0.00985976	0.402639	0.36
LDL	8	29360305	rs10091038	A	C	0.561963	32221	0.00736245	0.00800536	0.357735	0.427
LDL	8	55421614	rs10102164	G	A	0.161618	32221	0.0167229	0.0107097	0.118412	0.471
LDL	8	55441799	rs28503706	A	G	0.157701	32221	0.0220289	0.010807	0.0415102	0.554
LDL	8	59311697	rs1030431	A	G	0.816697	32221	-0.00859205	0.0103579	0.406812	0.157
LDL	8	59353534	rs13277801	C	T	0.763146	32221	-0.0105225	0.00929872	0.257801	0.857
LDL	8	59370320	rs4738679	G	A	0.826274	32221	-0.0159128	0.0104508	0.127849	0.859
LDL	8	59388565	rs2081687	T	C	0.768769	32221	-0.0233839	0.00940256	0.0128834	0.941
LDL	8	59392324	rs9297994	G	A	0.826202	32221	-0.026927	0.010527	0.0105307	0.681
LDL	8	59393273	rs4738684	A	G	0.825933	32221	-0.0268702	0.0105365	0.0107662	0.665
LDL	8	61548494	rs626913	A	C	0.476754	32221	0.00328148	0.00802041	0.682436	0.495
LDL	8	68351787	rs151198427	G	A	0.0486961	32221	-0.00434059	0.0206237	0.833304	0.798
LDL	8	71014079	rs6982451	G	A	0.216235	32221	0.0302981	0.00975489	0.00189675	0.687
LDL	8	71260460	rs10504474	G	A	0.115602	32221	0.014868	0.0127909	0.245078	0.72
LDL	8	71267629	rs10504476	G	A	0.115619	32221	0.0147162	0.0127907	0.249919	0.72
LDL	8	72395582	rs200441621	AAGCCCT	A	0.104278	32221	-0.00996858	0.013618	0.464158	0.399
LDL	8	72469742	rs4738141	A	G	0.544817	32221	-0.00116835	0.00824283	0.887285	0.657
LDL	8	74881674	rs7013120	G	A	0.201418	32221	0.00257515	0.00976295	0.791959	0.193
LDL	8	116599199	rs2293889	T	G	0.752553	32221	-0.0016852	0.00918972	0.854501	0.443
LDL	8	116603003	rs2737203	T	C	0.756425	32221	-0.00440615	0.00923571	0.633307	0.343
LDL	8	116648565	rs2737229	A	C	0.574548	32221	-0.0224975	0.00855062	0.00851099	0.00165
LDL	8	116663898	rs2737252	G	A	0.245239	32221	-0.0247117	0.00921546	0.00732818	0.221
LDL	8	118184783	rs13266634	C	T	0.220555	32221	-0.00516527	0.00961696	0.591199	0.0153
LDL	8	121860589	rs13248499	G	A	0.552676	32221	-0.00728919	0.00878394	0.406634	0.464
LDL	8	121868551	rs4871137	G	T	0.545685	32221	-0.00142189	0.00847211	0.866716	0.781
LDL	8	126477978	rs2001945	G	C	0.605816	32221	-0.0407603	0.00830293	9.14722e-07	0.000369
LDL	8	126481747	rs2980875	A	G	0.401927	32221	-0.032682	0.00804159	4.82147e-05	0.000613
LDL	8	126482077	rs2954021	A	G	0.541014	32221	-0.0379538	0.00797219	1.92856e-06	0.00149
LDL	8	126482621	rs2954022	C	A	0.400003	32221	-0.033144	0.00804897	3.82522e-05	0.000658
LDL	8	126486409	rs17321515	A	G	0.475871	32221	-0.0402394	0.0079263	3.84058e-07	0.000513
LDL	8	126490972	rs2954029	A	T	0.388846	32221	-0.0347093	0.00808632	1.76788e-05	0.000423
LDL	8	126491733	rs2954031	G	T	0.404227	32221	-0.0388691	0.00803106	1.29943e-06	0.0069
LDL	8	126495818	rs10808546	C	T	0.317665	32221	-0.0296419	0.00852245	0.000504978	0.128
LDL	8	126498828	rs4870941	G	C	0.207644	32221	0.0343597	0.00988985	0.000512313	0.195
LDL	8	126504726	rs6987702	T	C	0.530415	32221	-0.00245777	0.00814381	0.762808	0.898
LDL	8	126506694	rs112875651	G	A	0.248691	32221	-0.0287765	0.00916687	0.00169417	0.353
LDL	8	126523523	rs4360309	C	T	0.806938	32221	0.0224587	0.0105666	0.0335496	0.509
LDL	8	144303418	rs10087900	G	A	0.353807	32221	0.00472157	0.00829442	0.569189	0.514
LDL	8	145037573	rs11783655	T	A	0.236952	32221	0.0128519	0.00945849	0.174219	0.0708
LDL	8	145043543	rs11136341	A	G	0.362872	32221	0.00992794	0.00866527	0.251913	0.161
LDL	8	145063412	rs11784833	T	C	0.199855	32221	0.0146902	0.0100821	0.145101	0.0547
LDL	9	2640759	rs3780181	A	G	0.145899	32221	-0.0280136	0.0115008	0.0148587	0.0566
LDL	9	3940759	rs476155	G	C	0.341698	32221	0.000765292	0.00920331	0.933729	0.818
LDL	9	15289578	rs471364	C	T	0.878821	32221	0.00264343	0.0124612	0.832003	0.812
LDL	9	15293116	rs486349	G	A	0.888185	32221	0.00362918	0.0127547	0.775999	0.757
LDL	9	15294596	rs540885	G	A	0.915906	32221	0.00518814	0.0143234	0.717193	0.414
LDL	9	15296034	rs643531	C	A	0.915583	32221	0.00677523	0.0142597	0.634693	0.343
LDL	9	15298666	rs675849	T	C	0.914101	32221	0.0039413	0.0142102	0.781505	0.412
LDL	9	15305378	rs581080	G	C	0.720493	32221	0.00779627	0.00956789	0.415166	0.78
LDL	9	16887366	rs3927680	T	A	0.295972	32221	-0.0138031	0.00883908	0.118382	0.197
LDL	9	19376255	rs67710536	A	C	0.233605	32221	0.00889729	0.0102327	0.384575	0.623
LDL	9	22088094	rs10738607	A	G	0.414047	32221	-0.00928104	0.0082407	0.260062	0.614
LDL	9	28414339	rs10968576	A	G	0.205006	32221	-0.00729287	0.00977432	0.455592	0.477
LDL	9	33787871	rs3843935	C	T	0.364198	32221	0.00633219	0.00820813	0.440438	0.962
LDL	9	78728065	rs146369471	T	C	0.00227322	32221	-0.0132791	0.100729	0.895119	0.834
LDL	9	86617265	rs1982151	A	G	0.706651	32221	0.0155592	0.00896064	0.0824938	0.689
LDL	9	107562804	rs2230808	T	C	0.545964	32221	-0.0122889	0.0088698	0.165907	0.21
LDL	9	107569337	rs2777802	T	C	0.594902	32221	-0.00784366	0.00859756	0.361604	0.393
LDL	9	107579632	rs33918808	C	G	0.0769839	32221	0.00981498	0.0159314	0.537844	0.0217
LDL	9	107589567	rs7024300	C	T	0.0916028	32221	-0.00212923	0.0135752	0.875366	0.337
LDL	9	107591272	rs2853579	G	T	0.31554	32221	0.00947462	0.00890379	0.287278	0.139
LDL	9	107594364	rs2515629	A	G	0.148056	32221	0.0113459	0.0113518	0.31756	0.201
LDL	9	107601541	rs2472386	G	A	0.569884	32221	0.00948099	0.0082739	0.25184	0.00786
LDL	9	107620835	rs9282541	G	A	0.0257596	32221	-0.0386952	0.0242644	0.110773	0.271
LDL	9	107647019	rs11789603	C	T	0.0990348	32221	0.00882086	0.0134819	0.512936	0.317
LDL	9	107647220	rs4149268	C	T	0.473356	32221	-0.0134265	0.00823917	0.103188	0.274
LDL	9	107647655	rs3890182	G	A	0.117563	32221	-0.0251431	0.0123238	0.0413298	0.158
LDL	9	107648595	rs3847302	A	G	0.117656	32221	-0.0256933	0.0123199	0.0370227	0.158
LDL	9	107653426	rs12686004	G	A	0.100137	32221	-0.0208706	0.0131723	0.113094	0.223
LDL	9	107657070	rs3905000	G	A	0.132864	32221	-0.0169691	0.011677	0.146166	0.0358
LDL	9	107661742	rs2740488	A	C	0.330919	32221	-0.0249815	0.00845631	0.00313492	0.16
LDL	9	107664301	rs1883025	C	T	0.304165	32221	-0.0150144	0.0085293	0.0783519	0.0541
LDL	9	107665739	rs2575876	G	A	0.25291	32221	-0.0165783	0.00898221	0.0649388	0.00192
LDL	9	107665978	rs1800978	C	G	0.122374	32221	-0.0276752	0.0119857	0.0209425	0.0609
LDL	9	107690450	rs1800977	G	A	0.348748	32221	0.00429883	0.00833422	0.60599	0.0304
LDL	9	117166246	rs2274159	A	G	0.386937	32221	0.00186893	0.0082316	0.82039	0.163
LDL	9	117177566	rs74551598	A	C	0.3577	32221	0.00090773	0.00867311	0.916645	0.631
LDL	9	136127601	rs9411476	G	A	0.0955686	32221	0.0509553	0.0151012	0.00074017	0.167
LDL	9	136141870	rs2519093	C	T	0.151237	32221	0.0849289	0.0109126	7.10273e-15	0.138
LDL	9	136146597	rs550057	C	T	0.19869	32221	0.0601424	0.00982661	9.33627e-10	0.627
LDL	9	136149399	rs507666	G	A	0.151733	32221	0.0856562	0.0108982	3.85114e-15	0.131
LDL	9	136153875	rs651007	C	T	0.172294	32221	0.0678244	0.0103562	5.78628e-11	0.348
LDL	9	136154168	rs579459	T	C	0.172341	32221	0.0676181	0.0103559	6.60341e-11	0.348
LDL	9	136154304	rs649129	C	T	0.172262	32221	0.0677924	0.0103596	5.99266e-11	0.354
LDL	9	136155000	rs635634	C	T	0.151439	32221	0.08719	0.0109076	1.31168e-15	0.158
LDL	9	139368953	rs3812594	G	A	0.161789	32221	-0.0224482	0.0106199	0.0345343	0.162
LDL	10	5239824	rs7087111	C	T	0.111779	32221	-0.0171853	0.0124125	0.1662	0.183
LDL	10	5254847	rs1832007	A	G	0.111558	32221	-0.0171637	0.0123852	0.165803	0.527
LDL	10	8576206	rs4749779	A	G	0.210887	32221	-0.000199114	0.00965058	0.983539	0.541
LDL	10	17260290	rs10904908	A	G	0.399957	32221	0.0169062	0.00813489	0.0376874	0.909
LDL	10	46007533	rs11239544	C	T	0.237074	32221	0.0204908	0.0092868	0.027353	0.0972
LDL	10	46013277	rs970548	A	C	0.235638	32221	0.0194692	0.00929304	0.0361678	0.224
LDL	10	46018831	rs11239549	A	G	0.280303	32221	0.0164332	0.00880898	0.0621102	0.0905
LDL	10	52573772	rs41274050	C	T	0.0057416	32221	0.142489	0.0524474	0.00659163	0.468
LDL	10	64934548	rs10822145	C	T	0.368265	32221	0.0133313	0.00826551	0.10677	0.0795
LDL	10	65005399	rs7902343	C	T	0.31587	32221	0.0102309	0.00862082	0.23532	0.0313
LDL	10	65027610	rs10761731	A	T	0.330825	32221	0.00658388	0.008409	0.433653	0.00941
LDL	10	65203808	rs3999089	A	G	0.345678	32221	0.00510732	0.00848226	0.547095	0.0335
LDL	10	70346740	rs2298117	T	C	0.45281	32221	-0.00294372	0.00793523	0.710661	0.862
LDL	10	74637326	rs7901016	T	C	0.32364	32221	-0.00344652	0.0105618	0.744183	0.308
LDL	10	74662593	rs57176252	C	A	0.0476854	32221	-0.0288998	0.0190247	0.128746	0.131
LDL	10	87777269	rs17106160	T	C	0.03763	32221	0.0238266	0.0222286	0.283768	0.654
LDL	10	94839642	rs2068888	G	A	0.424025	32221	-0.0236913	0.00811425	0.00350345	0.704
LDL	10	96039597	rs2274224	G	C	0.459219	32221	-0.0168802	0.00796822	0.0341377	0.429
LDL	10	101953705	rs11597086	A	C	0.203808	32221	0.00980537	0.0100332	0.328425	0.28
LDL	10	102027407	rs12784396	C	T	0.211803	32221	0.00844466	0.00986328	0.391903	0.209
LDL	10	103928374	rs17779355	G	A	0.0316137	32221	0.0224993	0.0228845	0.325525	0.714
LDL	10	112097073	rs963059	T	C	0.102544	32221	-0.0128072	0.0131949	0.331736	0.47
LDL	10	113910721	rs1129555	A	G	0.710282	32221	-0.032605	0.0086204	0.000155381	0.0683
LDL	10	113913222	rs2297991	T	C	0.684336	32221	-0.0324483	0.00843713	0.000120113	0.187
LDL	10	113919124	rs77147124	A	G	0.705037	32221	-0.0288695	0.00866213	0.000859636	0.0544
LDL	10	113933886	rs2255141	A	G	0.788228	32221	-0.0360324	0.00969326	0.000201387	0.235
LDL	10	113939584	rs2803621	G	A	0.754942	32221	-0.0319178	0.00916194	0.000494458	0.173
LDL	10	113950418	rs7096937	T	C	0.703421	32221	-0.0286716	0.00876882	0.00107652	0.188
LDL	10	114012078	rs79615973	A	G	0.216744	32221	-0.022603	0.0096367	0.019001	0.168
LDL	10	115789375	rs7076938	C	T	0.71337	32221	-0.00766821	0.00900402	0.394412	0.427
LDL	10	115795236	rs4619105	G	A	0.0597236	32221	-0.0154771	0.0164352	0.346341	0.351
LDL	10	118397971	rs10885997	A	G	0.341361	32221	0.0318902	0.00839124	0.000144456	0.0429
LDL	10	122859177	rs7079858	G	T	0.18325	32221	-0.0164615	0.0104892	0.116562	0.629
LDL	10	122900623	rs2901286	C	A	0.0425964	32221	-0.0413815	0.0194872	0.0337106	0.822
LDL	10	122929493	rs10886863	T	C	0.726654	32221	0.000645454	0.00964066	0.946621	0.0893
LDL	10	124610027	rs1891110	G	A	0.505974	32221	0.0144308	0.00779803	0.0642306	0.417
LDL	10	124657809	rs7902274	G	T	0.489865	32221	0.00462186	0.00781619	0.554307	0.0912
LDL	10	134459388	rs1133400	A	G	0.211322	32221	0.00120031	0.00959958	0.900494	0.677
LDL	11	2936952	rs16928809	G	A	0.0845567	32221	-0.0170074	0.0140478	0.226018	0.367
LDL	11	2958538	rs7935422	T	C	0.572847	32221	-0.00638627	0.00809511	0.430168	0.126
LDL	11	5701074	rs11601507	C	A	0.0597592	32221	0.0532172	0.016356	0.00113917	0.096
LDL	11	10388782	rs2923084	A	G	0.420285	32221	0.00614207	0.00812697	0.449791	0.593
LDL	11	13355770	rs6486121	C	T	0.453249	32221	0.00268381	0.00820197	0.743506	0.892
LDL	11	13359745	rs2896635	T	A	0.661134	32221	0.00122674	0.00864823	0.8872	0.718
LDL	11	14504463	rs7121538	A	C	0.157351	32221	0.0106466	0.0108917	0.328321	0.296
LDL	11	14852490	rs1037378	G	A	0.521787	32221	-0.000223658	0.00784742	0.977263	0.272
LDL	11	18632984	rs10128711	T	C	0.487663	32221	0.0268809	0.00854246	0.00165102	0.186
LDL	11	18639167	rs11024735	C	T	0.479577	32221	0.0257134	0.00857808	0.00272142	0.178
LDL	11	27675712	rs1519480	C	T	0.454734	32221	-0.00296312	0.00839681	0.724174	0.687
LDL	11	36446712	rs331446	C	T	0.34434	32221	0.00489611	0.00846399	0.562951	0.986
LDL	11	37184338	rs10836699	C	T	0.258715	32221	-0.00158102	0.00945035	0.867136	0.565
LDL	11	45913607	rs77403571	G	A	0.0153766	32221	0.0262066	0.0333897	0.43253	0.189
LDL	11	46743247	rs3136441	T	C	0.215791	32221	-0.0301355	0.0103295	0.00352945	0.0484
LDL	11	46751401	rs75185853	T	C	0.215853	32221	-0.029459	0.0103323	0.00435603	0.0485
LDL	11	47246397	rs7395581	G	A	0.542395	32221	-0.0016887	0.00805753	0.833995	0.323
LDL	11	47275064	rs10838681	G	A	0.413985	32221	-0.00516818	0.00813266	0.525112	0.114
LDL	11	47286290	rs7120118	T	C	0.440986	32221	-0.0013207	0.00809274	0.870364	0.304
LDL	11	47311367	rs10838686	G	T	0.336582	32221	-0.00961141	0.00850728	0.258566	0.205
LDL	11	47324666	rs4752824	T	A	0.443123	32221	-0.00231876	0.00802926	0.772743	0.404
LDL	11	47345100	rs10838692	T	C	0.444865	32221	-0.00254668	0.00803448	0.751267	0.435
LDL	11	48518893	rs7395662	A	G	0.532071	32221	-0.0165219	0.00805249	0.0401912	0.662
LDL	11	51512090	rs11246602	T	C	0.0913224	32221	-0.00763417	0.0136437	0.575795	0.954
LDL	11	57107617	rs11603691	G	A	0.051328	32221	0.0133151	0.017735	0.452784	0.971
LDL	11	58162382	rs12575459	G	A	0.031315	32221	-0.0371107	0.022289	0.0959163	0.608
LDL	11	61543961	rs174529	T	C	0.428773	32221	-0.0544561	0.0086392	2.91237e-10	0.0105
LDL	11	61569830	rs174546	C	T	0.3629	32221	-0.0659708	0.00917501	6.46644e-13	0.0131
LDL	11	61570783	rs174547	T	C	0.363055	32221	-0.0661965	0.00917414	5.37179e-13	0.0144
LDL	11	61571348	rs174548	C	G	0.408572	32221	-0.0547211	0.00861559	2.13359e-10	0.0473
LDL	11	61571478	rs174550	T	C	0.36304	32221	-0.066109	0.00917354	5.74144e-13	0.0145
LDL	11	61573684	rs174551	T	C	0.362922	32221	-0.0662051	0.00917582	5.38644e-13	0.0139
LDL	11	61579463	rs174554	A	G	0.362885	32221	-0.0659012	0.00917451	6.81636e-13	0.0128
LDL	11	61594920	chr11:61594920:D	CT	C	0.361953	32221	-0.0644142	0.00917952	2.26418e-12	0.00896
LDL	11	61597212	rs174570	C	T	0.284985	32221	-0.0533344	0.00993104	7.85279e-08	0.0424
LDL	11	61604814	rs174577	C	A	0.484079	32221	-0.0437163	0.00827616	1.27645e-07	0.0143
LDL	11	61609750	rs174583	C	T	0.447891	32221	-0.0520736	0.00841452	6.07216e-10	0.0159
LDL	11	61623140	rs174601	C	T	0.585938	32221	-0.0389087	0.00830657	2.81218e-06	0.0149
LDL	11	63877163	rs11231698	C	T	0.113878	32221	-0.000134526	0.0130913	0.991801	0.436
LDL	11	64031241	rs35169799	C	T	0.0230595	32221	-0.00103927	0.0257571	0.967815	0.787
LDL	11	65391317	rs12801636	G	A	0.340213	32221	-0.00189805	0.00839848	0.821202	0.644
LDL	11	68703959	rs622082	A	G	0.165793	32221	0.00284706	0.0106487	0.78919	0.322
LDL	11	75455021	rs499974	C	A	0.238866	32221	0.00592406	0.00952911	0.534152	0.363
LDL	11	75455373	rs600518	A	T	0.241311	32221	0.00698641	0.00954257	0.464089	0.32
LDL	11	77973980	rs2511158	C	T	0.192917	32221	-0.0203279	0.0102268	0.0468437	0.827
LDL	11	77976208	rs1981405	C	T	0.160579	32221	-0.0216397	0.0110232	0.0496339	0.585
LDL	11	78099014	rs10793310	T	G	0.194416	32221	-0.0220038	0.0102347	0.0315619	0.539
LDL	11	103808152	rs10895547	C	T	0.275395	32221	-0.00434502	0.00878667	0.620952	0.518
LDL	11	109979945	rs10789752	T	C	0.739904	32221	0.00716267	0.00910694	0.431571	0.841
LDL	11	109995944	rs746463	C	T	0.745973	32221	0.00869367	0.00907143	0.337883	0.826
LDL	11	113296619	rs1079596	C	T	0.258124	32221	-0.00109402	0.00919851	0.905327	0.264
LDL	11	116433496	rs117794084	G	T	0.00788613	32221	-0.0575877	0.046019	0.210793	0.123
LDL	11	116560325	rs1787715	C	T	0.383346	32221	-0.0168567	0.00813921	0.0383543	0.45
LDL	11	116574336	rs1145198	G	A	0.168167	32221	-0.0105025	0.0107386	0.328069	0.641
LDL	11	116581641	rs2367970	G	A	0.235142	32221	0.0205007	0.00922039	0.0261884	0.496
LDL	11	116584987	rs4938303	C	T	0.548819	32221	-0.00474396	0.0079833	0.552355	0.354
LDL	11	116586283	rs7350481	T	C	0.894153	32221	-0.0312615	0.0128943	0.0153316	0.855
LDL	11	116603724	rs12272004	C	A	0.120884	32221	0.023077	0.0124556	0.0639197	0.625
LDL	11	116607437	rs1558861	C	T	0.896809	32221	-0.0379099	0.0130096	0.00356835	0.98
LDL	11	116610249	rs10466588	A	G	0.235452	32221	0.0279138	0.00954785	0.00346037	0.307
LDL	11	116611827	rs180349	A	T	0.758837	32221	-0.0094714	0.00918691	0.302556	0.684
LDL	11	116617240	rs11216126	A	C	0.108268	32221	-0.0280513	0.0125468	0.0253695	0.262
LDL	11	116619073	rs28927680	C	G	0.123739	32221	0.0291616	0.0122452	0.0172435	0.69
LDL	11	116635282	rs79624460	C	T	0.033894	32221	0.00112576	0.0233356	0.961523	0.419
LDL	11	116647607	rs2160669	C	T	0.88014	32221	-0.0376459	0.0121294	0.00191116	0.969
LDL	11	116648917	rs964184	G	C	0.763012	32221	-0.0339003	0.00926898	0.00025479	0.885
LDL	11	116651115	rs11604424	C	T	0.635286	32221	-0.0230498	0.00835296	0.00578949	0.872
LDL	11	116652207	rs12286037	C	T	0.137472	32221	0.0282044	0.0116865	0.0158035	0.781
LDL	11	116652423	rs6589566	G	A	0.898048	32221	-0.0382697	0.0130621	0.00339145	0.985
LDL	11	116653296	rs2075290	C	T	0.879287	32221	-0.0396513	0.0120892	0.00103845	0.988
LDL	11	116654435	rs603446	C	T	0.247273	32221	-0.00679999	0.00920946	0.46029	0.434
LDL	11	116655600	rs35120633	G	A	0.0715217	32221	0.0354459	0.0152251	0.0199057	0.151
LDL	11	116657561	rs3741298	C	T	0.615825	32221	-0.0256827	0.00824819	0.00184731	0.443
LDL	11	116660686	rs2266788	G	A	0.897722	32221	-0.0416996	0.0130485	0.00139479	0.973
LDL	11	116661392	rs2075291	C	A	0.00746408	32221	-0.0116789	0.0461556	0.800243	0.443
LDL	11	116662407	rs3135506	G	C	0.0839515	32221	0.0489235	0.0142467	0.000594714	0.0396
LDL	11	116662579	rs651821	C	T	0.835821	32221	-0.0316319	0.0106986	0.00311006	0.856
LDL	11	116663707	rs662799	G	A	0.847258	32221	-0.0302064	0.0109971	0.0060187	0.774
LDL	11	116665079	rs9804646	C	T	0.205336	32221	-0.00264798	0.0104611	0.800171	0.0894
LDL	11	116667545	rs75919952	C	T	0.0588572	32221	-0.0464974	0.0165636	0.00499719	0.781
LDL	11	116681008	rs1263173	G	A	0.418376	32221	-0.0126735	0.00855305	0.138407	0.884
LDL	11	116707736	rs12718465	C	T	0.00482605	32221	0.0923748	0.056891	0.104437	0.791
LDL	11	116728630	rs12225230	G	C	0.165234	32221	0.0114361	0.0105443	0.278112	0.611
LDL	11	116732512	rs2075292	G	T	0.792806	32221	-0.0253377	0.0100431	0.011639	0.822
LDL	11	116807343	rs139961185	G	A	0.0497785	32221	0.0469449	0.0188924	0.0129602	0.772
LDL	11	116884789	rs11216230	G	A	0.0563412	32221	-0.0480243	0.0173568	0.00565945	0.136
LDL	11	116973929	rs12269901	G	C	0.462664	32221	0.00504756	0.00822462	0.539405	0.683
LDL	11	117042408	rs186808413	C	T	0.00418981	32221	-0.0822411	0.0596406	0.167912	0.917
LDL	11	117075566	rs508487	C	T	0.0526054	32221	0.0120116	0.0172774	0.486919	0.243
LDL	11	117085270	rs236911	A	C	0.208513	32221	0.0184869	0.00993873	0.0628737	0.961
LDL	11	117531731	rs10892151	C	T	0.112365	32221	-0.00406233	0.0137222	0.7672	0.415
LDL	11	118486067	rs11603023	T	C	0.632196	32221	-0.00110501	0.00841241	0.895494	0.794
LDL	11	122504700	rs11218720	A	G	0.369708	32221	0.0129835	0.0082307	0.114693	0.0215
LDL	11	122522375	rs7941030	T	C	0.375082	32221	0.0122973	0.00811904	0.129867	0.00812
LDL	11	122526601	rs7128198	C	T	0.303848	32221	0.016741	0.0085586	0.0504602	0.00534
LDL	11	122530591	rs7115089	C	G	0.375156	32221	0.0149114	0.00816227	0.0677189	0.00524
LDL	11	122535408	rs10790519	T	C	0.375033	32221	0.0154374	0.00814751	0.0581267	0.00506
LDL	11	126228000	rs59379014	C	T	0.129536	32221	0.034373	0.0124072	0.00559861	0.00318
LDL	11	126241979	rs10893499	G	A	0.177105	32221	0.0300453	0.0105124	0.00426195	0.0213
LDL	11	126243952	rs11220462	G	A	0.123372	32221	0.0403176	0.012241	0.0009889	0.225
LDL	11	126244955	rs4307732	G	A	0.151425	32221	0.0189745	0.0112482	0.0916246	0.0156
LDL	11	126248211	rs11220463	A	T	0.122708	32221	0.0390638	0.0122552	0.00143498	0.228
LDL	12	7649484	rs4883263	T	C	0.758139	32221	-0.019772	0.00963305	0.0401195	0.00628
LDL	12	7651138	rs10743940	A	T	0.769278	32221	-0.0182714	0.00979038	0.0620051	0.00702
LDL	12	7691134	rs7136716	A	G	0.286025	32221	0.00720175	0.00896092	0.42158	0.0426
LDL	12	7774892	rs1419980	A	G	0.284349	32221	0.00366103	0.00898755	0.683755	0.544
LDL	12	9082581	rs4883201	A	G	0.0769064	32221	-0.0271023	0.0148036	0.0671316	0.547
LDL	12	9101137	rs1805248	A	G	0.686108	32221	0.00540378	0.00887116	0.542432	0.723
LDL	12	20473758	rs7134375	C	A	0.375252	32221	-0.012722	0.00828129	0.124481	0.127
LDL	12	20474706	rs79719909	A	G	0.167849	32221	-0.0100742	0.0111637	0.366843	0.938
LDL	12	21331549	rs4149056	T	C	0.0934018	32221	0.00460699	0.0133619	0.730256	0.335
LDL	12	25408464	rs12320328	A	G	0.101944	32221	-0.00633396	0.0133284	0.634628	0.313
LDL	12	26453283	rs718314	A	G	0.375454	32221	-0.0125218	0.00866784	0.148563	0.727
LDL	12	26463082	rs11048456	C	T	0.48665	32221	0.0175648	0.00814362	0.0310153	0.231
LDL	12	26474867	rs10842708	G	A	0.486792	32221	0.0172555	0.00813943	0.0340068	0.236
LDL	12	33459554	rs4551851	G	A	0.782598	32221	-0.000538753	0.00984887	0.956376	0.351
LDL	12	40606663	rs1907631	T	C	0.0949568	32221	-0.000102964	0.0134962	0.993913	0.435
LDL	12	46200396	rs7316454	G	T	0.0943072	32221	-0.00856232	0.0136689	0.531047	0.416
LDL	12	49399132	rs1126930	G	C	0.00952795	32221	-0.0205854	0.0396399	0.603545	0.561
LDL	12	51055708	rs1521516	C	T	0.19317	32221	-0.0200268	0.0101234	0.0478975	0.882
LDL	12	51207704	rs829112	A	G	0.200289	32221	-0.0218582	0.00999927	0.0288173	0.853
LDL	12	53393964	rs7306523	A	G	0.450653	32221	-0.0118667	0.00883495	0.179223	0.000553
LDL	12	53796744	rs11170538	T	C	0.686488	32221	0.0129526	0.00893652	0.147226	0.171
LDL	12	56863770	rs2657880	G	C	0.144921	32221	-0.00299945	0.0111643	0.788188	0.112
LDL	12	57792580	rs11613352	C	T	0.205735	32221	-0.00841227	0.0100885	0.404366	0.923
LDL	12	57839173	rs61352607	G	T	0.204574	32221	-0.00810999	0.0101656	0.424993	0.833
LDL	12	57843711	rs2229357	G	A	0.20499	32221	-0.00693847	0.0101441	0.493983	0.807
LDL	12	57844049	rs3741414	C	T	0.20454	32221	-0.00727818	0.010134	0.472639	0.815
LDL	12	72179446	rs61754230	C	T	0.0124298	32221	0.0589214	0.0349856	0.0921505	0.984
LDL	12	100800193	rs7965082	C	T	0.466699	32221	0.000953091	0.00794231	0.904482	0.426
LDL	12	100850750	rs7955221	A	C	0.391604	32221	-0.00879548	0.00851065	0.301385	0.114
LDL	12	101873956	rs2373459	C	T	0.640416	32221	0.00649666	0.008424	0.440583	0.823
LDL	12	103537266	rs10778215	T	A	0.626672	32221	0.0169366	0.00823966	0.0398309	0.767
LDL	12	107174646	rs10861661	A	C	0.252941	32221	-0.00179731	0.00899806	0.841681	0.451
LDL	12	109061106	rs750134	G	T	0.102497	32221	-0.013201	0.0131633	0.315928	0.508
LDL	12	109137726	rs7968419	C	T	0.266224	32221	0.0090489	0.00887623	0.307988	0.776
LDL	12	109696838	rs2075260	G	A	0.780764	32221	0.00207992	0.00969019	0.830047	0.332
LDL	12	109840940	rs9943753	A	G	0.744853	32221	0.00814088	0.00965848	0.399299	0.0404
LDL	12	109895168	rs2338104	C	G	0.577325	32221	0.00253396	0.00820345	0.757406	0.49
LDL	12	109962795	rs2241208	G	C	0.56668	32221	0.00437739	0.00816096	0.591695	0.284
LDL	12	109965512	rs10744826	C	G	0.569799	32221	0.00366189	0.00817699	0.654277	0.311
LDL	12	110000193	rs7134594	C	T	0.573011	32221	0.00242551	0.00818222	0.766897	0.353
LDL	12	111414461	rs12229654	T	G	0.0162937	32221	0.0706937	0.0328404	0.0313468	0.57
LDL	12	111884608	rs3184504	T	C	0.804491	32221	0.0399598	0.0104321	0.000127899	0.764
LDL	12	112072424	rs11065987	A	G	0.177695	32221	-0.0259739	0.0107494	0.0156783	0.534
LDL	12	112241766	rs671	G	A	0.0195214	32221	0.0649017	0.0304055	0.0327992	0.827
LDL	12	112486818	rs17696736	A	G	0.179867	32221	-0.0316532	0.0107062	0.00311114	0.212
LDL	12	112645401	rs2074356	G	A	0.0144929	32221	0.052676	0.0423773	0.213859	0.945
LDL	12	112817783	rs11066280	T	A	0.0219422	32221	0.0585545	0.0290734	0.044007	0.412
LDL	12	113409176	rs2072134	G	A	0.0125229	32221	0.00104925	0.0370153	0.977386	0.688
LDL	12	113847542	rs1559997	A	G	0.0627919	32221	-0.0169536	0.0166197	0.307686	0.427
LDL	12	117160976	rs10507274	T	C	0.0300425	32221	0.0247454	0.0228703	0.279258	0.452
LDL	12	121388962	rs2650000	A	C	0.705689	32221	-0.0318484	0.00887424	0.000332127	0.0464
LDL	12	121416650	rs1169288	A	C	0.28303	32221	0.0457168	0.00890322	2.82358e-07	0.167
LDL	12	121417536	chr12:121417536:I	G	GACTC	0.301946	32221	0.0383945	0.0086374	8.78311e-06	0.00584
LDL	12	121443116	rs1169314	A	G	0.294094	32221	0.0420041	0.00879041	1.7669e-06	0.0852
LDL	12	121450165	rs2264750	C	T	0.291347	32221	0.0411556	0.00882949	3.14448e-06	0.0992
LDL	12	123796238	rs4759375	C	T	0.134276	32221	0.0234366	0.0114662	0.0409552	0.73
LDL	12	123895906	rs28577594	G	C	0.4766	32221	-0.0211427	0.00850181	0.012888	0.122
[truncated: 2,759 more rows]
