# Supplementary material for: Minority-centric meta-analyses of blood lipid levels identify novel loci in the Population Architecture using Genomics and Epidemiology (PAGE) study
Source: PLoS Genet. 2020 Mar 30;16(3):e1008684. doi: 10.1371/journal.pgen.1008684 (PMC7145272; doi:10.1371/journal.pgen.1008684)
Supplement: S8 Table — (XLSX) [file pgen.1008684.s011.xlsx]

## Sheet: Sheet1
Table S8. Phenotypic variance explained by the GLGC reported variants
Trait	Number of SNPs in GLGC	Number of available SNPs	Variance explained (%)
			European	AA	Hispanic
HDL	238	198	23.9	13.1	23.2
LDL	187	162	20.7	12.5	15.9
TC	234	209	17	11.6	16.1
TG	185	168	15.1	8.89	19.6
AA, African American.
