# Supplementary material for: Minority-centric meta-analyses of blood lipid levels identify novel loci in the Population Architecture using Genomics and Epidemiology (PAGE) study
Source: PLoS Genet. 2020 Mar 30;16(3):e1008684. doi: 10.1371/journal.pgen.1008684 (PMC7145272; doi:10.1371/journal.pgen.1008684)
Supplement: S9 Table — (XLSX) [file pgen.1008684.s012.xlsx]

## Sheet: Sheet1
Table S9. Independent signals at previously established loci 1
Trait	SNP	chr	pos	Gene	CA	NCA	CAF (MEGA/European)	Beta	SE	P	P condition
HDL	rs13702	8	19824492	LPL	C	T	0.350/0.320	0.111	0.008	8.94e-41	NA
	chr8:19915284	8	19915284		T	C	0.676/NA	-0.049	0.008	4.42e-09	1.85e-09
	rs9282541	9	107620835	ABCA1	A	G	0.026/0	-0.268	0.023	5.4e-31	NA
	rs4149307	9	107589744		T	C	0.472/0.156	0.088	0.008	1.38e-26	2.15e-20
	rs2575876	9	107665739		A	G	0.252/0.241	-0.067	0.009	4.67e-14	1.02e-16
	rs142953140	11	117089205	APOA5	C	T	0.999/0	-1.883	0.147	1.72e-37	NA
	rs188287950	11	116740482		T	C	0.026/0	0.307	0.024	6.01e-37	6.27e-35
	rs3135506	11	116662407		C	G	0.085/0.068	-0.118	0.013	1.87e-18	3.63e-17
	rs662799	11	116663707		A	G	0.847/0.917	0.071	0.011	6.23e-11	9.67e-17
	rs525028	11	116705516		A	G	0.371/0.678	-0.012	0.008	0.141	2.74e-17
	rs1532085	15	58723426	LIPC	G	A	0.456/0.214	0.082	0.008	5.46e-25	NA
	rs1077835	15	58683366		G	A	0.551/0.635	-0.08	0.008	8.81e-25	2.86e-26
	rs183130	16	56991363	CETP	T	C	0.273/0.293	0.243	0.009	2.18e-175	NA
	rs5883	16	57007353		T	C	0.060/0.056	0.183	0.017	3.98e-28	5.19e-50
	rs7499892	16	57006590		T	C	0.261/0.206	-0.178	0.009	1.09e-88	4.57e-27
	rs17231520	16	56995827		A	G	0.028/0	0.448	0.025	6.68e-72	1.45e-22
	rs5817082	16	56997349		CA	C	0.367/0.278	-0.149	0.008	1.24e-71	1.1e-11
	rs35673026	16	67976851	LCAT	T	C	0.002/0	0.87	0.091	1.01e-21	NA
	rs143133208	16	67744292		CTTTG	C	0.179/0.121	0.084	0.01	2.29e-16	1.26e-18
LDL	rs28362286	1	55529215	PCSK9	A	C	0.003/0	-1.071	0.079	3.14e-42	NA
	rs11591147	1	55505647		T	G	0.007/0.021	-0.548	0.046	3.96e-32	3.44e-35
	rs28362263	1	55523855		A	G	0.034/0	-0.025	0.024	4.45e-26	3.48e-31
	rs693668	1	55521109		A	G	0.574/0.625	0.062	0.008	1.44e-13	3.12e-13
	rs67608943	1	55512222		G	C	0.001/0	-0.978	0.135	4.51e-13	4.46e-11
	rs72911441	1	55552273		G	A	0.059/0.035	0.12	0.018	7.31e-12	2.24e-10
	rs581411	2	21289432	APOB	A	G	0.671/0.796	0.115	0.01	5.72e-32	NA
	rs11279109	2	21266774		G	GGCAGCGCCA	0.266/NA	0.096	0.009	1.83e-27	6.32e-17
	rs118039278	6	160985526	LPA	A	G	0.026/0.074	0.208	0.025	4.6e-17	NA
	rs58458113	6	160532335		T	C	0.218/0.178	-0.063	0.01	4.36e-11	4.24e-10
	rs139306531	19	11196356	LDLR	A	AC	0.101/0.111	-0.222	0.013	1.78e-63	NA
	rs114197570	19	11196270		T	C	0.004/0	-0.853	0.072	1.27e-32	1.93e-21
	rs10422256	19	11216617		A	G	0.455/0.512	0.063	0.008	3.91e-14	9.06e-13
	rs2278426	19	11350488		T	C	0.179/0.043	-0.068	0.01	5.61e-11	4.03e-09
	rs7412	19	45412079	APOE	T	C	0.070/0.063	-0.489	0.016	1.45e-209	NA
	rs769449	19	45410002		A	G	0.063/0.123	0.155	0.016	2.7e-22	6.49e-17
	rs390082	19	45416831		G	T	0.149/0.094	-0.164	0.012	1.28e-41	2.56e-18
	rs59325138	19	45416291		T	C	0.286/0.399	0.068	0.009	9.1e-15	1.1e-10
	rs114083252	19	45398014		C	T	0.011/0	-0.216	0.042	2.35e-08	1.42e-08
	rs12721054	19	45422587		G	A	0.046/0	-0.172	0.02	3.17e-17	2.41e-08
TC	rs28362286	1	55529215	PCSK9	A	C	0.003/0	-0.97	0.074	4.73e-39	NA
	rs11591147	1	55505647		T	G	0.007/0.021	-0.48	0.047	8.97e-25	6.25e-27
	rs28362263	1	55523855		A	G	0.035/0	-0.218	0.023	9.02e-22	6.01e-26
	rs639750	1	55519015		T	G	0.664/0.663	0.04	0.009	3.84e-06	1.04e-12
	rs28362261	1	55523802		G	A	0.008/0.001	-0.244	0.046	1.18e-07	2.39e-08
	rs568938	2	21303616	APOB	T	C	0.694/0.772	0.1	0.01	1.36e-25	NA
	rs11279109	2	21266774		G	GGCAGCGCCA	0.266/-	0.083	0.009	6.7e-21	1.03e-14
	rs10455872	6	161010118	LPA	G	A	0.026/0.074	0.198	0.025	2.26e-15	NA
	rs58458113	6	160532335		T	C	0.217/0.178	-0.059	0.01	6.4e-10	1.1e-09
	rs139306531	19	11196356	LDLR	A	AC	0.102/0.111	-0.196	0.013	4.2e-51	NA
	rs2278426	19	11350488		T	C	0.180/0.043	-0.097	0.01	5.19e-21	9.02e-24
	rs114197570	19	11196270		T	C	0.004/0	-0.768	0.069	6.33e-29	6.01e-26
	rs10422256	19	11216617		A	G	0.455/0.512	0.061	0.008	1.38e-13	6.67e-10
	rs2074304	19	19381940	TM6SF2	C	G	0.029/0	-0.181	0.023	7.26e-15	NA
	rs200210321	19	19393890		AG	A	0.055/0.068	-0.098	0.017	8.15e-09	3.94e-10
	rs142056540	19	19380568		A	G	0.003/0	-0.354	0.068	1.71e-07	7.93e-09
	rs7412	19	45412079	APOE	T	C	0.071/0.063	-0.353	0.016	2.38e-113	NA
	rs12721054	19	45422587		G	A	0.046/0	-0.194	0.02	4.59e-23	1.99e-19
	rs438811	19	45416741		T	C	0.282/0.219	-0.032	0.009	0.00067	2.52e-22
	rs59325138	19	45416291		T	C	0.286/0.399	0.057	0.009	3.95e-11	2.11e-08
TG	rs10096633	8	19830921	LPL	T	C	0.228/0.169	-0.14	0.01	8.75e-47	NA
	rs6586891	8	19914598		A	C	0.649/0.655	-0.084	0.009	1.24e-20	4.55e-11
	rs59811201	8	19803137		C	T	0.058/0.011	0.109	0.017	1.03e-10	5.73e-09
	rs55682243	8	19977311		G	C	0.096/0.029	-0.098	0.014	1.1e-12	2.82e-08
	rs66505542	11	116623213	APOA5	T	TA	0.672/0.819	-0.187	0.009	2.56e-106	NA
	rs111905938	11	116990760		GAAAC	G	0.608/0.762	-0.102	0.008	1.95e-34	3.16e-08
	rs662799	11	116663707		A	G	0.846/0.917	-0.189	0.011	3.11e-64	2.93e-26
	rs3135506	11	116662407		C	G	0.084/0.068	0.271	0.014	4.17e-80	2.46e-44
	rs142953140	11	117089205		C	T	0.999/0	1.253	0.13	6.61e-22	1.2e-26
	rs147210663	11	116701560		A	G	0.001/0	-0.762	0.109	2.11e-12	8.59e-14
	rs59455853	11	116607874		T	A	0.129/0.070	0.114	0.0123	5.8e-22	3.14e-10
	rs2075291	11	116661392		A	C	0.007/0.001	0.381	0.047	8.24e-16	1.35e-11
	rs45611741	11	116663128		T	C	0.002/0.006	0.449	0.093	1.37e-06	1.04e-09
	rs547413352	19	19376219	TM6SF2	G	C	0.030/0	-0.252	0.024	4.92e-26	NA
	rs58542926	19	19379549		T	C	0.052/0.068	-0.142	0.018	1.15e-15	2.72e-17
	rs188861306	19	19419336		G	C	0.002/0	-0.495	0.091	5.99e-08	2e-08
	rs12721054	19	45422587	APOE	G	A	0.046/0	-0.241	0.018	6.47e-39	NA
	rs5112	19	45430280		G	C	0.558/0.558	0.068	0.009	7e-14	6.34e-18
	rs283811	19	45388500		G	A	0.298/0.213	0.065	0.009	1.14e-13	1.36e-13
	rs769455	19	45412040		T	C	0.011/0	0.308	0.04	9.47e-15	6.89e-09
CA: coded allele; NCA, non-coded allele; CAF, coded allele frequency in MEGA or European ancestry populations in the 1000 Genome data; NA, not available.
1 All independent signals are located within ±1Mb of the top hit.
