# Supplementary material for: Minority-centric meta-analyses of blood lipid levels identify novel loci in the Population Architecture using Genomics and Epidemiology (PAGE) study
Source: PLoS Genet. 2020 Mar 30;16(3):e1008684. doi: 10.1371/journal.pgen.1008684 (PMC7145272; doi:10.1371/journal.pgen.1008684)
Supplement: S10 Table — (XLSX) [file pgen.1008684.s013.xlsx]

## Sheet: Sheet1
Table S10. Fine-map of reported loci using AA-specific LD
Gene	European			AA			LDEuropean	LDAA	#SNPs in strong LDEuropean with AA lead SNP 4	#SNPs in strong LDAA with AA lead SNP 4	% reduction of SNPs in strong LD
	SNP 1	CA	CAF 2 (EA/AA)	SNP 1	CA	CAF 2 (EA/AA)	(r2)3	(r2)3
HDL
CETP	rs247616	T	0.29/0.26	rs183130	T	0.29/0.26	0.99	0.98	13	6	0.54
LPL	rs13702	C	0.32/0.54	rs10096633	T	0.17/0.41	0.43	0.7	97	3	0.97
ABCA1	rs1883025	T	0.21/0.38	rs4149307	T	0.16/0.65	<0.01	<0.01	12	2	0.83
APOE	rs2075650	G	0.16/0.12	rs1065853	T	0.06/0.12	0.01	<0.01	6	6	0
LDLR	rs737337	C	0.11/0.40	rs3745683	A	0.07/0.18	0.96	0.26	14	30	-
LDL
PCSK9	rs11591147	T	0.02/0.003	rs28362286	A	0/0.008	-	0.02	-	0	-
APOE	rs4420638	G	0.22/0.29	rs7412	T	0.06/0.11	0.02	<0.01	6	5	0.17
SORT1	rs646776	C	0.21/0.05	rs12740374	T	0.21/0.25	1	0.49	11	2	0.82
LDLR	rs6511720	A	0.12/0.14	rs139306531	A	0.11/0.14	0.97	0.78	65	24	0.63
APOB	rs1367117	A	0.33/0.17	rs503105	T	0.77/0.44	0.04	0.12	262	15	0.94
ABCG8	rs6544713	T	0.31/0.14	rs58613498	G	0.03/0.08	0.08	0.59	162	7	0.9
TC
APOE	rs7412	T	0.06/0.12	rs7412	T	0.06/0.12	1	1	6	5	0.17
SORT1	rs646776	C	0.21/0.05	rs12740374	T	0.21/0.25	1	0.49	11	2	0.82
LDLR	rs6511720	A	0.12/0.14	rs139306531	A	0.11/0.14	0.97	0.78	65	24	0.63
APOB	rs515135	T	0.20/0.54	rs503105	T	0.77/0.44	0.85	0.35	262	15	0.94
ANGPTL3	rs3850634	G	0.30/0.39	rs67461605	A	0.30/0.43	1	0.77	294	48	0.84
ABCG8	rs6544713	T	0.31/0.14	rs58613498	G	0.03/0.08	0.08	0.59	162	17	0.9
ABCA1	rs1883025	T	0.21/0.38	rs4149310	T	0.16/0.66	<0.01	<0.01	12	2	0.83
TG
APOA5	rs10790162	A	0.01/0.09	rs3135506	C	0.07/0.06	0.01	<0.01	49	0	1
GCKR	rs1260326	C	0.61/0.85	rs1260326	C	0.59/0.85	1	1	18	7	0.61
LPL	rs12678919	A	0.88/0.89	rs10096633	T	0.17/0.41	0.72	0.05	97	3	0.97
ANGPTL3	rs4587594	A	0.30/0.45	rs67461605	A	0.30/0.43	0.99	0.58	294	48	0.84
AA, African American; EA, European ancestry; CA, coded allele; CAF, coded allele frequency.
1 SNPs in European and AA populations were defined as the most significant SNP in GLGC and MEGA AA ancestry samples at each locus, respectively.
2 CAFs in European and AA were extracted from the 1000 Genome Phase 3 European and African populations, respectively.
3 LD measures in European and AA were estimated using data from the 1000 Genome Phase 3 European and African populations, respectively.
4 Strong LD indicated r2≥0.6.
