# Supplementary material for: Minority-centric meta-analyses of blood lipid levels identify novel loci in the Population Architecture using Genomics and Epidemiology (PAGE) study
Source: PLoS Genet. 2020 Mar 30;16(3):e1008684. doi: 10.1371/journal.pgen.1008684 (PMC7145272; doi:10.1371/journal.pgen.1008684)
Supplement: S11 Table — (XLSX) [file pgen.1008684.s014.xlsx]

## Sheet: Sheet1
Table S11. Fine-map of the GLGC reported loci using FINEMAP
Trait	Gene	chr	Lead SNP in GLGC		Lead SNP in PAGE AA		Lead SNP in PAGE Hispanic		99% credible sets in GLGC				99% credible sets in the combined data
			pos	P	pos	P	pos	P	Start	End	Number of SNPs	Length of 99% credible sets	Start	End	Number of SNPs	Length of 99% credible sets
HDL	PIGV-NR0B2	1	27138393	9.74e-16	26359246	0.000789295	27637091	2.71e-05	26902694	27290508	13	387814	26902694	27637091	18	734397
HDL	PABPC4	1	40028180	2.86e-18	40264146	0.000603078	39137129	0.00187951	39569571	40064961	26	495390	39591779	40064961	25	473182
HDL	HDGF-PMVK	1	156700651	1.8e-08	157613337	0.00137346	157384217	0.00491181	155706217	157695412	1364	1989195	155706217	157695412	1255	1989195
HDL	ANGPTL1	1	178515312	6.7e-09	178611238	0.000464145	177823179	0.000807284	177764577	179479448	310	1714871	178515187	178604633	18	89446
HDL	ZNF648	1	182150978	2.85e-21	182053214	0.000436114	182362259	0.000798083	182141966	182171957	6	29991	182141966	182171957	5	29991
HDL	GALNT2	1	230295691	3.51e-41	230527362	0.00153128	230257574	0.00110175	230294715	230307222	4	12507	230294715	230307222	4	12507
HDL	COBLL1	2	165551201	1.81e-15	165008513	0.00553176	165509579	1.44e-05	165502911	165727999	11	225088	165502911	165642448	18	139537
HDL	CPS1	2	211540507	8.73e-10	211423383	0.00308323	212416029	0.00178739	210801966	212335333	61	1533367	211354027	212048407	12	694380
HDL	IRS1	2	227122216	8.04e-18	227964554	0.00118029	227105921	0.000196448	227066471	227181683	54	115212	227054381	227181683	49	127302
HDL	ATG7	3	11400249	4.8e-08	12384266	0.0031878	12396955	0.000994732	11400249	12377344	5	977095	11400249	12377344	8	977095
HDL	SETD2	3	46951935	1.22e-05	46593147	0.00147434	46701114	0.00349415	46061840	48057147	831	1995307	46071506	48023924	355	1952418
HDL	RBM5	3	50129399	8.92e-12	49213637	0.00063315	49224210	0.0540409	49968572	50240338	43	271766	49968572	50240338	45	271766
HDL	STAB1	3	52532118	9.04e-11	53175557	0.00376562	52558008	0.000189987	52220483	53373317	242	1152834	52229095	53175557	90	946462
HDL	GSK3B	3	119560606	1.33e-08	119110957	0.000897114	119542297	4.95e-05	118560620	120560548	1409	1999928	119532652	119786887	20	254235
HDL	C4orf52	4	26062990	4.9e-08	26531266	0.000875414	25739169	0.000913099	25063548	27060775	1242	1997227	25063548	27056744	720	1993196
HDL	FAM13A	4	89741269	4.06e-12	89281020	0.00137259	90557486	0.0008064	89681948	89741269	19	59321	89706643	89741269	15	34626
HDL	ADH5	4	100014805	4.96e-08	99862994	0.000147298	99698611	0.00767294	99015563	101007746	1457	1992183	99023151	101007746	756	1984595
HDL	SLC39A8	4	103188709	1.07e-15	103466250	0.00703741	103125489	0.000222658	103188709	103285906	3	97197	103188709	103285906	2	97197
HDL	ARL15	5	53298025	6.88e-10	52333420	9.35e-05	53379373	0.00108091	53293107	53304955	15	11848	53293107	53304955	15	11848
HDL	RSPO3	6	127436064	3.06e-10	127524925	0.000314963	127454893	0.000144697	127398595	127532381	73	133786	127425944	127528421	58	102477
HDL	CITED2	6	139828916	8.4e-11	139972188	0.0025722	138832027	0.00148281	139829666	139844429	8	14763	139828916	139844429	8	15513
HDL	DAGLB	7	6449272	6.45e-12	7213692	0.00508379	7060122	0.000813655	6377836	7253633	35	875797	6377836	7253633	32	875797
HDL	SNX13	7	17919258	9.37e-12	17599739	0.00359753	17987865	0.000122926	17325168	18026304	110	701136	17287106	18014574	97	727468
HDL	IKZF1	7	50305863	1.03e-08	50323174	0.00157305	49496883	0.00436251	49305980	51300561	1478	1994581	49439505	51171972	68	1732467
HDL	KLF14	7	130445877	3.11e-17	130463758	0.000363127	130424646	1.16e-07	130429186	130463758	3	34572	130429186	130463758	3	34572
HDL	TMEM176A	7	150529449	1.9e-08	151089130	0.000133141	150327024	0.000274441	149562285	151522715	620	1960430	149543751	151473958	327	1930207
HDL	PPP1R3B	8	9184231	1.32e-45	9183596	7.49e-06	9184231	2.18e-18	9183358	9185146	4	1788	9183596	9184231	2	635
HDL	TRPS1	8	116599199	4.27e-17	115893802	0.000628819	115909561	0.00241458	116497173	116632819	77	135646	116492221	116632819	77	140598
HDL	TTC39B	9	15304782	4.29e-27	16274046	0.000952431	15298666	0.000652589	15294596	15295483	2	887	15294596	15295483	2	887
HDL	ABCA1	9	107664301	1.5e-65	107604722	6.08e-07	107598740	1.1e-10	107650343	107665739	2	15396	107665739	107665739	1	0
HDL	MARCH8-ALOX5	10	46013277	1.71e-10	45180993	0.00102175	46014671	4.34e-05	45924968	46203352	18	278384	45958856	46076235	7	117379
HDL	AMPD3	11	10388782	5.02e-08	9906879	0.00037751	11007360	0.00130106	9389390	11388690	1542	1999300	9389390	11386340	1211	1996950
HDL	LRP4	11	47294626	3.54e-38	47298360	0.000134337	47640429	2.69e-05	47278917	47352409	7	73492	47278917	47352409	7	73492
HDL	OR4C46	11	51512090	1.68e-10	51418315	0.0410036	51290111	0.0158451	51295877	51532610	8	236733	50517487	51532610	10	1015123
HDL	KAT5	11	65391317	3.15e-08	64659837	0.00846623	64639163	0.000975817	64425024	66331169	145	1906145	64400719	66331169	180	1930450
HDL	MOGAT2-DGAT2	11	75455021	1.12e-08	75864577	0.000141566	75529427	0.000100232	74455073	76454377	1171	1999304	75445338	75557410	37	112072
HDL	PDE3A	12	20463526	3.2e-09	20192270	0.000163146	20465190	0.000450412	19590807	20518025	55	927218	20461604	20470221	2	8617
HDL	MVK	12	109950144	2.49e-20	110050001	1.74e-05	109939641	5.65e-07	109980516	109984561	3	4045	109980516	110000193	3	19677
HDL	SBNO1	12	123171218	3.31e-14	124790241	0.000185872	124608064	9.12e-05	124405871	124541084	39	135213	124505444	124515218	3	9774
HDL	ZNF664	12	125259888	7.33e-33	124790241	0.000185872	124608064	9.12e-05	125262104	125265201	3	3097	125262104	125265201	3	3097
HDL	SCARB1	12	125259888	7.33e-33	124790241	0.000185872	124608064	9.12e-05	125262104	125265201	3	3097	125262104	125265201	3	3097
HDL	ZBTB42-AKT1	14	105277209	9.57e-09	105197567	0.00140154	104825323	0.00210657	104279889	106009572	703	1729683	104283104	106008645	332	1725541
HDL	LIPC	15	58678512	1.21e-188	58699937	7.3e-06	58683366	5.77e-20	58674308	58680643	2	6335	58674308	58680643	2	6335
HDL	LACTB	15	63393220	1.09e-10	63723807	0.00472351	62396942	0.00134216	63343318	63434110	84	90792	63343318	63433766	77	90448
HDL	FTO	16	53809247	6.79e-09	53058858	1.1e-05	54611601	0.00147608	52810074	54803218	1392	1993144	52810074	54798311	1295	1988237
HDL	CETP	16	56985139	1.79E-339	56991363	7.78e-59	56991363	9.55e-105	56993161	56993161	1	0	56991363	56991363	1	0
HDL	LCAT	16	67928042	8.28e-54	67770828	3.98e-06	67955554	1.92e-09	67902070	67902070	1	0	67758778	67997920	7	239142
HDL	CMIP	16	81534790	1.32e-19	81294893	0.00120002	81524274	9.48e-06	81534790	81534790	1	0	81524274	81534790	2	10516
HDL	STARD3	17	37821435	5.45e-20	37827163	6.31e-05	38035116	7.04e-06	37396201	37838716	116	442515	37770005	37821435	4	51430
HDL	ABCA8	17	66882466	5.74e-14	66154275	6.13e-05	66825979	0.0016414	66825979	66901366	6	75387	66825979	66901366	4	75387
HDL	PGS1	17	76388202	1.53e-12	75906378	1.59e-05	75811381	0.00433488	76391454	76405837	18	14383	76391454	76405837	17	14383
HDL	LIPG	18	47167214	1.8e-66	47118398	4.77e-05	47167214	3.2e-07	47160953	47160953	1	0	47160953	47160953	1	0
HDL	MC4R	18	57829135	2.92e-09	58791845	0.000534149	58231715	0.00512558	57733428	58079259	75	345831	57732430	58493100	85	760670
HDL	ANGPTL4	19	8431581	3.19e-18	7638646	0.00127706	9099053	3.02e-05	8431581	8503025	5	71444	8431581	8503025	4	71444
HDL	ANGPTL8	19	11347493	4.56e-17	11343795	3.55e-13	11347493	2.71e-14	11334179	11347493	3	13314	11334179	11346550	3	12371
HDL	HAS1	19	52324216	2.42e-13	52885104	0.00088561	51960940	1.72e-05	52304593	52348455	26	43862	51960940	53249787	25	1288847
HDL	LILRA3	19	54797848	4e-30	55756980	4.36e-05	54796630	9.19e-06	54792769	54809343	3	16574	54797848	54809343	3	11495
HDL	HNF4A	20	43042364	1.64e-34	43568726	0.00016354	43042364	2.22e-11	43042364	43042364	1	0	43042364	43042364	1	0
HDL	PLTP	20	44585420	5.18e-40	44585763	1.49e-06	45289974	5.85e-05	44554015	44590298	4	36283	44545048	44590298	5	45250
HDL	UBE2L3	22	21932068	4.3e-18	22351183	0.000499543	22762651	0.000587432	21916272	21959038	9	42766	21928916	21959038	10	30122
LDL	PCSK9	1	55505647	8.58e-143	55549374	3.08e-10	55505647	1.64e-29	55505647	55505647	1	0	55505647	55505647	1	0
LDL	SORT1	1	109818530	1.63e-272	109817590	3.61e-22	109817590	1.33e-51	109818306	109818306	1	0	109817590	109817590	1	0
LDL	ANXA9-CERS2	1	150958836	5.29e-09	151513513	0.00311919	150210538	0.00831915	149965170	151958144	517	1992974	149965170	151958144	572	1992974
LDL	APOB	2	21263900	9.48e-183	21315664	1.88e-09	21381177	1.82e-29	21288226	21288226	1	0	21288226	21288321	2	95
LDL	ABCG5/8	2	44073881	4.84e-83	44068976	3.16e-09	44074431	3.36e-11	44072576	44073881	2	1305	44072576	44074431	3	1855
LDL	EHBP1	2	63149557	6.09e-09	62413354	0.000181785	62763977	0.000133073	62816083	63591775	69	775692	62859605	63362468	27	502863
LDL	INSIG2	2	118835841	1.7e-12	119749611	0.00887034	118602560	0.000252112	118533925	118835841	28	301916	118533925	118849850	30	315925
LDL	LOC84931	2	121309488	8.61e-09	121282590	0.0011749	121379349	0.000668502	120329867	122207005	833	1877138	120329867	122301145	584	1971278
LDL	FN1	2	216304384	3.13e-08	216205267	0.000740918	216369179	0.000151387	215446941	216365325	67	918384	215446941	217082026	71	1635085
LDL	CMTM6	3	32533010	9.84e-09	31758461	0.000212004	31725829	0.00311588	31533626	33532598	1080	1998972	31533626	33532598	724	1998972
LDL	ACAD11	3	132163200	1.83e-09	132610596	0.00206984	131991439	0.000948677	132129504	132434156	30	304652	132127681	132640138	25	512457
LDL	CSNK1G3	5	122855416	3.58e-12	122566448	0.0018388	123690660	0.00135274	122824678	122963555	36	138877	122673622	123731118	60	1057496
LDL	MYLIP	6	16127407	2.09e-17	15943376	0.00108396	16127407	0.000619489	16107867	16175022	10	67155	16108431	16134247	9	25816
LDL	HFE	6	26093141	8.25e-14	25174070	0.00106341	25770239	6.17e-07	25842951	26123502	7	280551	25770239	26123502	7	353263
LDL	LPA	6	160578860	2.76e-21	160679400	0.0001989	161010118	7.12e-15	160727465	161108144	3	380679	161010118	161010118	1	0
LDL	MIR148A	7	25991826	3.95e-14	26583664	6.98e-05	25276224	0.00228063	25991826	25991826	1	0	25991826	25997536	2	5710
LDL	SOX17	8	55421614	3.74e-11	55385698	0.00574544	55290484	0.000638743	55406067	55457873	5	51806	55406067	55457873	4	51806
LDL	PLEC1	8	145022657	2.67e-17	145702007	0.00995876	144604360	0.00148638	144986793	144993324	6	6531	144986793	144993324	6	6531
LDL	ABO	9	136154168	2.42e-44	136155000	3.89e-05	136149830	9.16e-12	136141870	136149830	3	7960	136141870	136149830	3	7960
LDL	ST3GAL4	11	126241979	3.86e-21	125984426	2.99e-05	126251286	2.28e-05	126238394	126244955	4	6561	126238394	126244955	4	6561
LDL	BRCA2	13	32953388	2.26e-11	33855398	0.000821318	33819254	0.000113145	32936646	32973439	12	36793	32939314	32970736	9	31422
LDL	NYNRIN	14	24883887	2.52e-15	25398571	0.000774116	24928413	0.000960864	24883058	24883887	2	829	24883058	24883058	1	0
LDL	OSBPL7	17	45438952	3.48e-13	45812488	0.00616599	45768836	5.62e-05	45380002	45768836	60	388834	45380002	45768836	54	388834
LDL	APOH-PRXCA	17	64210580	9.81e-12	64448243	0.000107151	63486180	0.000584799	64210580	64210580	1	0	64210580	64210580	1	0
LDL	LDLR	19	11202306	3.85e-262	11192193	2.04e-22	11190110	2.28e-31	11188164	11198187	6	10023	11190873	11190873	1	0
LDL	APOE	19	45389596	0	45412079	3.12e-97	45412079	2.3e-91	45412079	45412079	1	0	45412079	45412079	1	0
LDL	SPTLC3	20	12962718	4.28e-10	12635063	0.00113484	12979690	8.87e-05	12039984	13960029	229	1920045	12962718	12969400	3	6682
LDL	SNX5	20	17845921	5.63e-09	17843824	0.000157023	17835347	7.62e-06	17736900	17869045	23	132145	17835347	17847735	3	12388
LDL	TOP1	20	39724338	1.66e-30	39968707	0.000116069	39968707	0.000233999	39672618	39950805	29	278187	39672618	39950805	29	278187
LDL	MTMR3	22	30378703	1.19e-08	29886043	0.000109191	29456360	0.00289774	29459634	31375585	118	1915951	29402751	31377628	212	1974877
TC	ASAP3	1	23766233	6.4e-09	23016103	0.000317359	24527095	0.000560059	22774000	24764915	810	1990915	22768784	24764915	187	1996131
TC	LDLRAP1	1	25760920	1.58e-14	26397286	0.00156434	25825956	4.56e-06	25668714	25850206	30	181492	25753638	25829988	19	76350
TC	EVI5	1	92993807	7.85e-15	92072225	0.00412097	92146917	0.00757008	92668474	93035020	78	366546	92668474	93035020	66	366546
TC	MOSC1	1	220970028	1.28e-18	220933100	0.00301849	220970028	0.000303712	220970028	220977650	6	7622	220970028	220972343	3	2315
TC	IRF2BP2	1	234853406	7.03e-28	234664365	5.3e-06	234621341	0.000219261	234849339	234858597	3	9258	234849339	234858597	3	9258
TC	RAB3GAP1	2	136608646	3.98e-14	136590746	0.000145096	135386474	0.000499501	135622808	136820076	115	1197268	135837906	136820076	45	982170
TC	ABCB11	2	169830155	4.09e-12	170632252	0.00249847	168898956	0.00296561	169822711	169830515	7	7804	169823286	169830515	6	7229
TC	FAM117B	2	203532304	1.95e-09	203026030	0.0017429	203484624	0.000303452	203131937	204421284	133	1289347	203484624	204421284	44	936660
TC	UGT1A1	2	234679384	1.27e-09	235209795	0.00129207	234652347	0.000298517	233681512	235677775	630	1996263	234510688	235079680	55	568992
TC	RAF1	3	12267648	8.41e-17	12301472	0.00060028	13284483	2.97e-05	12235723	12628920	23	393197	12235723	12327431	6	91708
TC	PXK	3	58381287	3.48e-08	57937992	0.000152305	58175360	0.00441526	57393243	59381235	797	1987992	57384533	59381235	523	1996702
TC	HMGCR	5	74656539	4.55e-74	74656539	0.00063027	74656539	6.93e-17	74636484	74636484	1	0	74636484	74636484	1	0
TC	TIMD4	5	156390297	5.35e-41	155898011	8.35e-05	156390297	7.19e-10	156387137	156398169	3	11032	156390297	156398169	2	7872
TC	HLA	6	32341398	7.2e-22	32758761	4.23e-05	32681927	1.98e-08	32401036	32665002	9	263966	32590844	32665002	5	74158
TC	C6orf106	6	34546560	3.68e-15	35477804	5.53e-05	35292204	0.000223025	34503279	35162141	27	658862	34482267	35441167	55	958900
TC	KCNK17	6	39250837	3.01e-08	38670837	4.22e-06	39476380	0.000807351	38253800	40250476	2128	1996676	38253800	40250476	764	1996676
TC	FRK	6	116354591	1.27e-14	116430382	0.000195159	116093701	0.00655226	116241584	116394819	45	153235	116241584	116410614	49	169030
TC	HBS1L	6	135411228	2.6e-09	136281618	0.000375146	135744549	0.00427397	134412675	136410563	477	1997888	135271946	136317656	60	1045710
TC	GPR146	7	1083777	2.72e-10	1244515	0.00188751	1864415	0.00306716	1058193	1214751	7	156558	987619	1216013	18	228394
TC	DNAH11	7	21607352	9.48e-17	21799949	0.000220807	21486346	0.00074244	21582917	21647114	21	64197	21582917	21647114	20	64197
TC	NPC1L1	7	44582331	3.83e-21	44520258	0.000515323	44675047	1.43e-05	44570717	44615161	8	44444	44577622	44646763	17	69141
TC	CYP7A1	8	59393273	1.12e-23	58681887	0.00146845	59225905	0.000156746	59311697	59398461	19	86764	59325595	59398461	16	72866
TC	VLDLR	9	2640759	6.67e-10	2384754	3e-06	2000098	0.00118771	1640941	3639538	2705	1998597	2640759	2640759	1	0
TC	VIM-CUBN	10	17260290	2.6e-11	16383554	0.000965405	17404650	0.00125253	16390768	17875816	96	1485048	16789644	17334935	35	545291
TC	GPAM	10	113933886	6.51e-16	112969627	0.000131579	113913552	2.9e-06	113902418	113950418	17	48000	113910721	113950418	14	39697
TC	SPTY2D1	11	18656271	1.54e-14	17746119	0.001207	18693223	0.000301344	18494127	18664241	11	170114	18632984	18664241	8	31257
TC	PHLDB1	11	118486067	1.15e-08	118341649	0.00124828	118788081	0.00517543	117489521	119472474	520	1982953	117489521	119482594	476	1993073
TC	UBASH3B	11	122534504	2.48e-15	122063583	0.000219068	121764234	0.000875249	122500846	122535611	16	34765	122500846	122535611	14	34765
TC	PHC1-A2ML1	12	9082581	1.74e-09	9086898	0.00105187	9222902	0.000137164	8086083	10082203	1009	1996120	8144281	10022148	241	1877867
TC	BRAP	12	111884608	1.62e-17	111765464	5.78e-05	111504033	0.000460635	111884608	112610714	10	726106	111715197	112072424	6	357227
TC	HNF1A	12	121416988	9.62e-18	120676090	2.16e-05	121847135	0.000261339	121380544	121446446	3	65902	121380544	121446446	3	65902
TC	HPR	16	72108093	6.8e-41	72228506	4.77e-07	72114002	1.59e-07	72108093	72108093	1	0	72108093	72114002	2	5909
TC	DLG4	17	7091650	2.81e-10	6516947	0.00152258	6338530	0.00128082	6092546	8090908	773	1998362	6092546	8091083	459	1998537
TC	CILP2	19	19407718	4.13e-77	18433225	0.000674397	19590022	4.02e-15	19460541	19460541	1	0	19379549	19460541	2	80992
TC	FLJ36070	19	49206172	9.13e-17	48909343	0.000376933	48297228	0.000608355	49206108	49259529	13	53421	49228272	49250239	5	21967
TC	ERGIC3	20	34154741	6.59e-13	33857544	0.00463947	34068160	0.000227333	34046501	34624622	99	578121	34046501	34346502	52	300001
TC	MAFB	20	39830122	7.22e-25	39968707	0.000164255	39154869	2.09e-05	39672618	39950805	27	278187	39672618	39950805	24	278187
TC	TOM1	22	35711098	4.74e-08	35664327	0.00381564	36448347	0.000790712	35638115	35724659	49	86544	35654133	35712177	42	58044
TC	PPARA	22	46627603	9.85e-09	46632589	0.00110639	45686148	0.000456038	45629066	47627051	845	1997985	45635216	47616111	415	1980895
TG	ANGPTL3	1	63133930	3.5e-82	62957199	8.39e-07	62920008	1.74e-19	62963914	63130991	21	167077	62984897	63105538	6	120641
TG	GCKR	2	27730940	2.29e-239	27730940	8.24e-16	27730940	2.88e-36	27730940	27730940	1	0	27730940	27730940	1	0
TG	MSL2L1	3	135926622	1.83e-12	135430371	4.46e-06	136913633	0.00284542	135710841	136503896	72	793055	135300310	136300927	52	1000617
TG	LRPAP1	4	3473139	1.6e-12	3651630	0.000391688	3043134	0.000671218	3387148	3480136	5	92988	3442011	3480136	3	38125
TG	KLHL8	4	88030261	1.32e-18	88152370	0.000667084	87754713	7.04e-06	87996119	88228228	43	232109	88008782	88064431	17	55649
TG	MAP3K1	5	55861786	2.54e-16	55003944	0.00159213	55861786	3.05e-06	55856375	55861894	7	5519	55856375	55861894	7	5519
TG	VEGFA	6	43757896	3.42e-15	44278592	0.000973602	43764551	6.49e-05	43757082	43760327	4	3245	43757082	43760327	4	3245
TG	TYW1B	7	72989390	1.36e-100	72987354	7.71e-05	73017005	3.04e-14	72934510	72934510	1	0	72934510	73029437	4	94927
TG	MLXIPL	7	72989390	1.36e-100	72987354	7.71e-05	73017005	3.04e-14	72934510	72934510	1	0	72934510	73029437	4	94927
TG	MET	7	116358044	2.11e-08	116354525	0.000400743	116438511	0.000948403	115358201	117357909	950	1999708	116327430	116567710	24	240280
TG	PINX1	8	10671260	1.34e-12	10667300	2.53e-05	11666451	1.02e-05	9684014	11625008	63	1940994	9684014	11667496	103	1983482
TG	NAT2	8	18272438	4.87e-17	17939637	6.48e-05	18263663	3.34e-05	18262723	18272881	3	10158	18260026	18272881	4	12855
TG	LPL	8	19844222	1.82e-199	19830921	1.66e-13	19830921	1.92e-32	19852939	19852939	1	0	19819328	19820433	3	1105
TG	TRIB1	8	126482621	2.23e-113	126479362	3.95e-05	126507389	1.71e-14	126480526	126485337	2	4811	126480526	126488235	3	7709
TG	AKR1C4	10	5254847	1.72e-12	6001483	0.00109823	4431428	1.73e-05	5118842	5318512	51	199670	5124755	5284557	39	159802
TG	JMJD1C	10	65184717	1.06e-17	64489764	0.000766418	65034784	0.000552416	65027610	65340897	47	313287	65027610	65331859	45	304249
TG	CYP26A1	10	94839642	1.68e-11	94481917	0.000133523	95352173	0.00460222	94576592	94839724	3	263132	94839724	94839724	1	0
TG	FADS1-2-3	11	61551356	1.73e-41	60769534	3.17e-05	61597972	4.88e-10	61551356	61609750	15	58394	61551927	61597972	2	46045
TG	APOA1	11	116639104	1.1e-249	116662407	1e-23	116648917	2.22e-94	116648917	116648917	1	0	NA	NA	NA	NA
TG	LRP1	12	57792580	9.4e-14	56918834	0.00282178	58377772	0.00581392	57645789	57823585	7	177796	57645789	57823585	7	177796
TG	CAPN3	15	42683787	1.66e-11	42439376	0.00127738	42528676	0.000106338	42683787	42683787	1	0	42683787	42683787	1	0
TG	FRMD5	15	44219607	4.84e-17	44815160	0.0145124	44234776	6.48e-05	44200585	44340555	35	139970	44211273	44269607	12	58334
TG	PDXDC1	16	15129940	2.21e-08	14415800	0.000825615	14697357	0.000357299	15125441	15587497	14	462056	14577043	15140211	13	563168
TG	CTF1	16	31088347	6.11e-10	31536419	0.00205859	30557226	0.00103932	30823047	31141993	24	318946	30809063	31147548	33	338485
TG	MPP3	17	41878166	9.88e-09	42620543	0.0161542	41444436	0.00109716	40926695	42874870	313	1948175	40971770	42874870	246	1903100
TG	INSR	19	7224431	5.05e-10	8181869	0.000422437	7240776	0.000809343	6322442	8148301	74	1825859	7194609	7293119	4	98510
TG	PEPD	19	33899065	2.65e-09	34174260	0.00300273	33331913	0.000137688	32899074	34894820	1084	1995746	32899074	34894820	863	1995746
TG	PLA2G6	22	38595411	8.06e-12	39343083	8.56e-05	38593128	9.11e-05	38518177	39381826	107	863649	38518538	38595483	28	76945
