# Supplementary material for: Minority-centric meta-analyses of blood lipid levels identify novel loci in the Population Architecture using Genomics and Epidemiology (PAGE) study
Source: PLoS Genet. 2020 Mar 30;16(3):e1008684. doi: 10.1371/journal.pgen.1008684 (PMC7145272; doi:10.1371/journal.pgen.1008684)
Supplement: S12 Table — (XLSX) [file pgen.1008684.s015.xlsx]

## Sheet: Sheet1
Table S12. Fine-map of the nine novel loci using FINEMAP
Locus	Trait	Top hit	SNPs in the 99% credible interval
	Trait	Top hit	chr:pos	Log10BF	PP	Cumulative sum of PP
5q31	HDL	5:144103408	5:144103408	5.53265	0.156773	0.156773
			5:144114516	5.49962	0.145289	0.302062
			5:144105129	5.46666	0.134673	0.436735
			5:144113110	5.46666	0.134673	0.571408
			5:144110797	5.46666	0.134673	0.706081
			5:144106097	5.43379	0.124856	0.830937
			5:144111785	5.43379	0.124856	0.955794
			5:144090917	4.62499	0.0193911	0.975185
			5:144062780	3.66643	0.00213325	0.977318
			5:144066841	3.66643	0.00213325	0.979451
			5:144063599	3.66643	0.00213325	0.981585
			5:144066480	3.66643	0.00213325	0.983718
			5:144102617	3.63378	0.00197878	0.985697
			5:144109454	3.35766	0.00104779	0.986744
			5:144108951	3.35766	0.00104779	0.987792
			5:144059470	3.25282	0.000823071	0.988615
			5:144040405	3.00281	0.000462834	0.989078
			5:144123132	2.86006	0.000333176	0.989411
			5:144097557	2.77217	0.000272137	0.989683
			5:144097556	2.77217	0.000272137	0.989956
			5:144054698	2.72612	0.000244756	0.9902
DLC1	HDL	8:13536115	8:13536115	7.31362	0.34394	0.34394
			8:13536002	7.21031	0.271124	0.615064
			8:13536022	7.05657	0.190295	0.805359
			8:13535284	6.87833	0.126239	0.931598
			8:13563959	5.72274	0.00882259	0.94042
			8:13562864	5.7083	0.00853417	0.948954
			8:13561742	5.7083	0.00853417	0.957488
			8:13560003	5.59384	0.00655697	0.964045
			8:13563158	5.57731	0.00631207	0.970358
			8:13563275	5.57731	0.00631207	0.97667
			8:13551170	5.15076	0.00236386	0.979033
			8:13551622	5.15076	0.00236386	0.981397
			8:13551425	5.11975	0.00220093	0.983598
			8:13551197	5.11975	0.00220093	0.985799
			8:13562887	5.09783	0.00209259	0.987892
			8:13554427	5.03529	0.00181198	0.989704
			8:13554160	4.82419	0.00111443	0.990818
ZCCHC6	HDL	9:89053469	9:89053469	5.97173	0.9445	0.9445
			9:89204689	4.0309	0.0108236	0.955323
			9:89082889	4.02176	0.0105983	0.965922
			9:89129184	3.75583	0.00574518	0.971667
			9:89075026	3.45987	0.00290632	0.974573
			9:89169875	3.42525	0.00268365	0.977257
			9:89199051	3.27035	0.00187856	0.979135
			9:89196663	3.09643	0.00125863	0.980394
			9:89161129	2.71883	0.000527602	0.980922
			9:89162669	2.68595	0.000489131	0.981411
			9:88677944	2.55104	0.000358519	0.981769
			9:88676971	2.52692	0.000339153	0.982109
			9:88673542	2.47895	0.000303684	0.982412
			9:88673124	2.47895	0.000303684	0.982716
			9:88683786	2.43132	0.000272142	0.982988
			9:89198414	2.42605	0.000268859	0.983257
			9:88709989	2.30559	0.000203735	0.983461
			9:88686718	2.26736	0.000186565	0.983647
			9:88708035	2.23992	0.000175144	0.983822
			9:88673628	2.22614	0.000169673	0.983992
			9:88711157	2.22282	0.00016838	0.98416
			9:88715004	2.21819	0.000166595	0.984327
			9:88713545	2.21819	0.000166595	0.984494
			9:88713407	2.21819	0.000166595	0.98466
			9:88714755	2.21819	0.000166595	0.984827
			9:88717773	2.20143	0.00016029	0.984987
			9:88703245	2.20143	0.00016029	0.985147
			9:88674004	2.1997	0.000159652	0.985307
			9:88709786	2.19653	0.000158491	0.985465
			9:88707403	2.19653	0.000158491	0.985624
			9:88708998	2.19653	0.000158491	0.985782
			9:88708548	2.19653	0.000158491	0.985941
			9:88707632	2.19653	0.000158491	0.986099
			9:88707051	2.19653	0.000158491	0.986258
			9:88709450	2.19653	0.000158491	0.986416
			9:88706901	2.19653	0.000158491	0.986575
			9:88717382	2.18012	0.000152615	0.986728
			9:88717444	2.18012	0.000152615	0.98688
			9:88717518	2.18012	0.000152615	0.987033
			9:88717669	2.18012	0.000152615	0.987185
			9:88699023	2.17495	0.000150808	0.987336
			9:88714001	2.17495	0.000150808	0.987487
			9:88710074	2.17495	0.000150808	0.987638
			9:88698822	2.17495	0.000150808	0.987789
			9:88698894	2.17495	0.000150808	0.987939
			9:88703098	2.17495	0.000150808	0.98809
			9:88698820	2.17495	0.000150808	0.988241
			9:88710114	2.17495	0.000150808	0.988392
			9:88710845	2.15345	0.000143523	0.988535
			9:88699820	2.15345	0.000143523	0.988679
			9:88700703	2.15345	0.000143523	0.988822
			9:88699941	2.15345	0.000143523	0.988966
			9:88698591	2.15345	0.000143523	0.989109
			9:88699409	2.15345	0.000143523	0.989253
			9:88702452	2.15345	0.000143523	0.989396
			9:88699671	2.15345	0.000143523	0.98954
			9:88703075	2.15345	0.000143523	0.989684
			9:88702393	2.15345	0.000143523	0.989827
			9:88699566	2.15345	0.000143523	0.989971
			9:88701018	2.15345	0.000143523	0.990114
DDHD1	HDL	14:53797383	14:53797383	5.71783	0.968931	0.968931
			14:53733373	4.12062	0.024495	0.993426
HLF	HDL	17:53400110	17:53400110	6.05257	0.985892	0.985892
			17:53407592	3.82113	0.00578604	0.991678
B4GALNT3	LDL	12:623129	12:623129	7.80078	0.632761	0.632761
			12:623425	7.36838	0.233798	0.866559
			12:618790	7.042	0.110272	0.97683
			12:605546	6.35216	0.022523	0.999353
GPCPD1	LDL	20:5528518	20:5528518	5.72889	0.559149	0.559149
			20:5544985	5.16893	0.154017	0.713166
			20:5588426	4.90103	0.0831122	0.796279
			20:5527176	4.708	0.0532888	0.849567
			20:5587838	4.64843	0.0464589	0.896026
			20:5530491	4.60353	0.0418956	0.937922
			20:5563609	3.87959	0.00791099	0.945833
			20:5609981	3.72222	0.00550631	0.951339
			20:5579140	3.71219	0.0053805	0.95672
			20:5532853	3.69052	0.00511864	0.961838
			20:5542092	3.69052	0.00511864	0.966957
			20:5566274	3.46899	0.00307346	0.97003
			20:5581202	3.09915	0.00131154	0.971342
			20:5559754	3.05906	0.00119591	0.972538
			20:5547384	3.05627	0.00118826	0.973726
			20:5562056	3.01917	0.00109095	0.974817
			20:5528534	2.97946	0.000995624	0.975813
			20:5529310	2.97946	0.000995624	0.976808
			20:5537038	2.97946	0.000995624	0.977804
			20:5542052	2.97946	0.000995624	0.9788
			20:5551767	2.97946	0.000995624	0.979795
			20:5552187	2.97946	0.000995624	0.980791
			20:5552501	2.97946	0.000995624	0.981786
			20:5553119	2.97946	0.000995624	0.982782
			20:5530428	2.93994	0.000909024	0.983691
			20:5535249	2.93994	0.000909024	0.9846
			20:5541524	2.93994	0.000909024	0.985509
			20:5541702	2.93994	0.000909024	0.986418
			20:5569648	2.93994	0.000909024	0.987327
			20:5539192	2.90061	0.000830315	0.988158
			20:5558521	2.90061	0.000830315	0.988988
			20:5592155	2.88867	0.00080781	0.989796
			20:5580789	2.86507	0.000765086	0.990561
PCSK1 1	TC	5:95399878	5:95399878	5.70278	0.249943	0.249943
			5:95372014	5.63562	0.214132	0.464076
			5:95359539	5.21165	0.0806692	0.544745
			5:95380537	5.17147	0.0735406	0.618285
			5:95392941	5.14016	0.0684263	0.686712
			5:95390788	5.11268	0.0642308	0.750942
			5:95373997	5.09567	0.0617637	0.812706
			5:95395003	5.08831	0.0607253	0.873431
			5:95411353	4.74009	0.0272366	0.900668
			5:95356050	4.67536	0.0234651	0.924133
			5:95407449	4.6644	0.0228801	0.947013
			5:95404191	4.54387	0.0173353	0.964349
			5:95418524	4.50828	0.0159712	0.98032
			5:95374081	3.68712	0.00241089	0.982731
			5:95337300	3.44682	0.00138636	0.984117
			5:95344442	3.32534	0.00104809	0.985165
			5:95346199	3.11779	0.000649911	0.985815
			5:95329625	2.98146	0.000474813	0.98629
			5:95516159	2.91527	0.000407689	0.986697
			5:95348581	2.8767	0.000373045	0.987071
			5:95314820	2.80764	0.000318201	0.987389
			5:95324226	2.80405	0.000315577	0.987704
			5:95323799	2.79961	0.000312368	0.988017
			5:95533864	2.79356	0.000308047	0.988325
			5:95319420	2.78219	0.00030009	0.988625
			5:95544639	2.78199	0.000299949	0.988925
			5:95319203	2.77998	0.000298563	0.989223
			5:95315157	2.77363	0.000294235	0.989518
			5:95313420	2.7692	0.000291248	0.989809
			5:95312254	2.74515	0.000275553	0.990084
B4GALNT3	TC	12:623129	12:623129	5.68001	0.736391	0.736391
			12:623425	4.96758	0.142783	0.879174
			12:618790	4.81723	0.101001	0.980175
			12:605546	3.66809	0.00716453	0.98734
			12:186407	3.18705	0.00236674	0.989706
			12:298241	2.5216	0.000511322	0.990218
GPCPD1	TC	20:5544985	20:5544985	5.83085	0.736983	0.736983
			20:5528518	4.92147	0.0907976	0.827781
			20:5588426	4.45578	0.0310736	0.858854
			20:5547384	4.25883	0.0197443	0.878599
			20:5530491	4.20722	0.0175317	0.89613
			20:5587838	4.20722	0.0175317	0.913662
			20:5527176	4.04212	0.0119876	0.92565
			20:5580789	3.97931	0.0103733	0.936023
			20:5566274	3.94024	0.00948093	0.945504
			20:5579140	3.86936	0.0080532	0.953557
			20:5532853	3.55246	0.00388207	0.957439
			20:5542092	3.55246	0.00388207	0.961321
			20:5518494	3.49262	0.0033824	0.964704
			20:5563609	3.31448	0.00224434	0.966948
			20:5559699	3.28868	0.00211491	0.969063
			20:5609981	3.13214	0.00147485	0.970538
			20:5525546	3.09379	0.0013502	0.971888
			20:5521580	2.98738	0.0010568	0.972945
			20:5529310	2.95505	0.000980978	0.973926
			20:5559754	2.95505	0.000980978	0.974907
			20:5588173	2.9481	0.0009654	0.975872
			20:5551767	2.91481	0.000894167	0.976766
			20:5552187	2.91481	0.000894167	0.977661
			20:5552501	2.91481	0.000894167	0.978555
			20:5553119	2.91481	0.000894167	0.979449
			20:5528534	2.87477	0.000815405	0.980264
			20:5535249	2.87477	0.000815405	0.98108
			20:5537038	2.87477	0.000815405	0.981895
			20:5539192	2.87477	0.000815405	0.982711
			20:5541524	2.87477	0.000815405	0.983526
			20:5541702	2.87477	0.000815405	0.984341
			20:5542052	2.87477	0.000815405	0.985157
			20:5562056	2.87477	0.000815405	0.985972
			20:5530428	2.83492	0.000743917	0.986716
			20:5543455	2.79526	0.000679002	0.987395
			20:5558521	2.79526	0.000679002	0.988074
			20:5565374	2.79526	0.000679002	0.988753
			20:5581202	2.79526	0.000679002	0.989432
			20:5564027	2.79341	0.00067611	0.990108
MTHFD2	TG	2:74612959	2:74612959	7.31963	0.305965	0.305965
			2:74728135	7.24187	0.255809	0.561774
			2:74916951	7.07308	0.173429	0.735204
			2:74953363	6.87647	0.110283	0.845486
			2:74958290	6.84727	0.103112	0.948599
			2:74516034	6.53553	0.0503	0.998899
BF, Bayes Factor; PP, posterior probability.
1 For the PCSK1 locus, 99% credible set was estimated based on Hispanic-specific meta-analysis results rather than the minority meta-analysis results since it was genome-wide significant only in Hispanics.
