# Supplementary material for: Minority-centric meta-analyses of blood lipid levels identify novel loci in the Population Architecture using Genomics and Epidemiology (PAGE) study
Source: PLoS Genet. 2020 Mar 30;16(3):e1008684. doi: 10.1371/journal.pgen.1008684 (PMC7145272; doi:10.1371/journal.pgen.1008684)
Supplement: S13 Table — (XLSX) [file pgen.1008684.s016.xlsx]

## Sheet: Sheet1
Table S13. Performance of the PRSs for each lipid trait 1
Trait	Models 1	Beta(se)	P
HDL	model0	-	-	0.925113
	model1	2.03(0.05)	3.05e-307	0.905664
	model2	1.78(0.05)	2.9E-315	0.905158
	model3	7.94(0.24)	4.53e-240	0.90991
LDL	model0	-	-	0.953974
	model1	2.22(0.05)	0	0.92372
	model2	2.19(0.05)	0	0.923584
	model3	6.85(0.15)	0	0.923639
TC	model0	-	-	0.943951
	model1	0.99(0.05)	5.64e-76	0.939121
	model2	0.90(0.05)	2.48e-77	0.939032
	model3	3.17(0.24)	1.69e-39	0.941493
TG	model0	-	-	0.939166
	model1	1.34(0.04)	1.53e-235	0.924039
	model2	1.16(0.03)	8.67e-249	0.923188
	model3	3.66(0.11)	2.08e-260	0.922442
PRS, polygenic risk score.
1 The157 loci reported by GLGC were used to construct the PRSs.
2 Model 0, lipids ~ all covariates included in the main SUGEN model; model 1, lipids ~ PRS1 + all covariates included in the main SUGEN model; model 2, lipids ~ PRS2 + all covariates included in the main SUGEN model; model 3, lipids ~ PRS3 + all covariates included in the main SUGEN model.
