# Supplementary material for: Minority-centric meta-analyses of blood lipid levels identify novel loci in the Population Architecture using Genomics and Epidemiology (PAGE) study
Source: PLoS Genet. 2020 Mar 30;16(3):e1008684. doi: 10.1371/journal.pgen.1008684 (PMC7145272; doi:10.1371/journal.pgen.1008684)
Supplement: S14 Table — (XLSX) [file pgen.1008684.s017.xlsx]

## Sheet: Sheet1
Table S14. Novel loci annotation summary
Lead variant	Gene	chr	Lead position	Proxy variant	Proxy position	R2	REF	ALT	Refseq Gene ID	Refseq closest gene(s)	Refseq SNP effect	Refseq LoF	GTEx V6p gene	GTEx V6p tissue	Eigen PC phred	DANN rank score	SPIDEX dpsi zscore	Overlap with enhancer/repressor/DHS/transcription factor binding sites
rs17102282	5q31	5	144103408	rs17102282	144103408	1	G	A	.	KCTD16:NM_020768(dist=246464)|PRELID2:NM_138492(dist=1032499)	intergenic	.	.	.	3.92378	0.28823	.	.
				rs4912987	144098634	0.463108	A	G	.	KCTD16:NM_020768(dist=241690)|PRELID2:NM_138492(dist=1037273)	intergenic	.	.	.	5.80759	0.92129	.	.
				rs10051238	144109454	0.444878	A	G	.	KCTD16:NM_020768(dist=252510)|PRELID2:NM_138492(dist=1026453)	intergenic	.	.	.	2.96274	0.96154	.	.
				rs59557588	144097557	0.440786	G	A	.	KCTD16:NM_020768(dist=240613)|PRELID2:NM_138492(dist=1038350)	intergenic	.	.	.	0.718807	0.91396	.	.
rs11782435	DLC1	8	13536115	rs11782435	13536115	1	C	T	.	C8orf48:NM_001007090(dist=110318)|SGCZ:NM_139167(dist=411258)	intergenic	.	ENSG00000255457.1	Testis	6.0526	0.10681	.	.
rs145312881	ZCCHC6	9	89053469	rs145312881	89053469	1	G	A	.	ZCCHC6:NM_001185059(dist=84067)|GAS1:NM_002048(dist=505808)	intergenic	.	.	.	0.115831	0.45838	.	.
rs75405126	DDHD1	14	53797383	rs75405126	53797383	1	C	T	.	LOC101927620:NR_110062(dist=173137)|MIR5580:NR_049843(dist=617762)	intergenic	.	.	.	8.65725	0.39842	.	.
rs12940636	HLF	17	53400110	rs12940636	53400110	1	T	C	HLF	.	UTR3	.	ENSG00000263096.1	Small_Intestine_Terminal_Ileum	9.54212	0.89601	.	.
				rs17817923	53387877	0.657795	T	A	HLF	.	intronic	.	ENSG00000263096.1	Small_Intestine_Terminal_Ileum	2.24572	0.66758	.	.
				rs3794752	53382829	0.481935	T	C	HLF	.	intronic	.	ENSG00000108924.9|ENSG00000263096.1	Heart_Left_Ventricle|Small_Intestine_Terminal_Ileum	6.98992	0.45522	.	.
				rs4794562	53379811	0.435796	C	T	HLF	.	intronic	.	ENSG00000108924.9|ENSG00000263096.1	Heart_Left_Ventricle|Small_Intestine_Terminal_Ileum	9.74449	0.84313	.	Enhancer activity in liver and asdipose tissue
				rs17817857	53376942	0.427521	C	T	HLF	.	intronic	.	ENSG00000108924.9|ENSG00000263096.1	Heart_Left_Ventricle|Small_Intestine_Terminal_Ileum	6.21301	0.45771	.	.
rs35882350	B4GALNT3	12	623129	rs35882350	623129	1	A	G	B4GALNT3	.	intronic	.	ENSG00000139044.6|ENSG00000139044.6	Artery_Tibial|Esophagus_Mucosa	4.32934	0.08596	.	.
				rs60309576	623425	0.897757	G	A	B4GALNT3	.	intronic	.	ENSG00000139044.6|ENSG00000139044.6	Artery_Tibial|Esophagus_Mucosa	0.0331841	0.21308	.	.
				rs34019521	618790	0.846183	G	C	B4GALNT3	.	intronic	.	ENSG00000139044.6|ENSG00000139044.6|ENSG00000139044.6|ENSG00000139044.6	Artery_Tibial|Esophagus_Mucosa|Nerve_Tibial|Thyroid	22.1143	0.51541	.	Enhancer activity in liver
				rs35393359	623456	0.592745	C	T	B4GALNT3	.	intronic	.	ENSG00000139044.6|ENSG00000139044.6|ENSG00000139044.6	Artery_Tibial|Esophagus_Mucosa|Skin_Sun_Exposed_Lower_leg	0.16206	0.6665	.	.
				rs12368376	624177	0.592164	C	G	B4GALNT3	.	intronic	.	ENSG00000139044.6|ENSG00000139044.6|ENSG00000139044.6|ENSG00000139044.6	Artery_Aorta|Artery_Tibial|Esophagus_Mucosa|Skin_Sun_Exposed_Lower_leg	0.698532	0.17401	.	.
				rs7306778	617308	0.465434	C	T	B4GALNT3	.	intronic	.	ENSG00000139044.6|ENSG00000139044.6|ENSG00000139044.6|ENSG00000139044.6|ENSG00000139044.6	Artery_Aorta|Artery_Tibial|Esophagus_Mucosa|Nerve_Tibial|Skin_Sun_Exposed_Lower_leg	3.68678	0.3721	.	.
rs3747910	GPCPD1	20	5528518	rs3747910	5528518	1	A	G	GPCPD1	.	intronic	.	ENSG00000230563.2|ENSG00000230563.2|ENSG00000230563.2|ENSG00000230563.2|ENSG00000230563.2|ENSG00000230563.2|ENSG00000230563.2|ENSG00000230563.2|ENSG00000230563.2|ENSG00000230563.2|ENSG00000230563.2|ENSG00000230563.2|ENSG00000230563.2	Adipose_Subcutaneous|Adrenal_Gland|Artery_Aorta|Artery_Coronary|Artery_Tibial|Cells_Transformed_fibroblasts|Esophagus_Muscularis|Heart_Left_Ventricle|Lung|Muscle_Skeletal|Nerve_Tibial|Pancreas|Thyroid	7.81731	0.74704	.	.
				rs6053485	5530491	0.995853	T	C	GPCPD1	.	intronic	.	ENSG00000230563.2|ENSG00000230563.2|ENSG00000230563.2|ENSG00000230563.2|ENSG00000230563.2|ENSG00000230563.2|ENSG00000230563.2|ENSG00000230563.2|ENSG00000230563.2|ENSG00000230563.2|ENSG00000230563.2|ENSG00000230563.2	Adrenal_Gland|Artery_Aorta|Artery_Coronary|Artery_Tibial|Cells_Transformed_fibroblasts|Esophagus_Muscularis|Heart_Left_Ventricle|Lung|Muscle_Skeletal|Nerve_Tibial|Pancreas|Thyroid	2.231	0.29776	.	.
				rs8657	5527176	0.769861	T	A	GPCPD1	.	UTR3	.	ENSG00000230563.2|ENSG00000230563.2|ENSG00000230563.2|ENSG00000230563.2|ENSG00000230563.2|ENSG00000230563.2|ENSG00000230563.2|ENSG00000230563.2|ENSG00000230563.2|ENSG00000230563.2	Adipose_Subcutaneous|Artery_Aorta|Artery_Tibial|Esophagus_Muscularis|Heart_Left_Ventricle|Lung|Muscle_Skeletal|Nerve_Tibial|Pancreas|Thyroid	9.85058	0.57911	.	.
				rs6133233	5563609	0.758207	G	A	GPCPD1	.	intronic	.	ENSG00000230563.2|ENSG00000230563.2|ENSG00000230563.2|ENSG00000230563.2|ENSG00000230563.2|ENSG00000230563.2|ENSG00000230563.2|ENSG00000230563.2|ENSG00000230563.2	Artery_Aorta|Artery_Tibial|Esophagus_Muscularis|Heart_Left_Ventricle|Lung|Muscle_Skeletal|Nerve_Tibial|Pancreas|Thyroid	6.95838	0.30277	.	.
				rs6053482	5529310	0.755932	G	A	GPCPD1	.	intronic	.	ENSG00000230563.2|ENSG00000230563.2|ENSG00000230563.2|ENSG00000230563.2|ENSG00000230563.2|ENSG00000230563.2|ENSG00000230563.2|ENSG00000230563.2|ENSG00000230563.2|ENSG00000230563.2	Adrenal_Gland|Artery_Aorta|Artery_Tibial|Esophagus_Muscularis|Heart_Left_Ventricle|Lung|Muscle_Skeletal|Nerve_Tibial|Pancreas|Thyroid	0.68518	0.246	.	.
				rs3747911	5528534	0.755662	A	G	GPCPD1	.	intronic	.	ENSG00000230563.2|ENSG00000230563.2|ENSG00000230563.2|ENSG00000230563.2|ENSG00000230563.2|ENSG00000230563.2|ENSG00000230563.2|ENSG00000230563.2|ENSG00000230563.2|ENSG00000230563.2	Adrenal_Gland|Artery_Aorta|Artery_Tibial|Esophagus_Muscularis|Heart_Left_Ventricle|Lung|Muscle_Skeletal|Nerve_Tibial|Pancreas|Thyroid	6.3009	0.7625	.	.
				rs6053484	5530428	0.754431	C	T	GPCPD1	.	intronic	.	ENSG00000230563.2|ENSG00000230563.2|ENSG00000230563.2|ENSG00000230563.2|ENSG00000230563.2|ENSG00000230563.2|ENSG00000230563.2|ENSG00000230563.2|ENSG00000230563.2|ENSG00000230563.2|ENSG00000230563.2|ENSG00000230563.2	Adrenal_Gland|Artery_Aorta|Artery_Tibial|Cells_Transformed_fibroblasts|Esophagus_Muscularis|Heart_Left_Ventricle|Lung|Muscle_Skeletal|Nerve_Tibial|Pancreas|Thyroid|Whole_Blood	7.34359	0.9777	.	.
				rs2064713	5537038	0.750933	G	C	GPCPD1	.	intronic	.	ENSG00000230563.2|ENSG00000230563.2|ENSG00000230563.2|ENSG00000230563.2|ENSG00000230563.2|ENSG00000230563.2|ENSG00000230563.2|ENSG00000230563.2|ENSG00000230563.2|ENSG00000230563.2	Adrenal_Gland|Artery_Aorta|Artery_Tibial|Esophagus_Muscularis|Heart_Left_Ventricle|Lung|Muscle_Skeletal|Nerve_Tibial|Pancreas|Thyroid	2.29777	0.97336	.	.
				rs6053503	5551767	0.750459	A	G	GPCPD1	.	intronic	.	ENSG00000230563.2|ENSG00000230563.2|ENSG00000230563.2|ENSG00000230563.2|ENSG00000230563.2|ENSG00000230563.2|ENSG00000230563.2|ENSG00000230563.2|ENSG00000230563.2|ENSG00000230563.2	Adrenal_Gland|Artery_Aorta|Artery_Tibial|Esophagus_Muscularis|Heart_Left_Ventricle|Lung|Muscle_Skeletal|Nerve_Tibial|Pancreas|Thyroid	3.72065	0.41504	.	Enhancer and repressor activities in liver and asdipose tissue
				rs2273372	5542092	0.750377	T	C	GPCPD1	.	intronic	.	ENSG00000230563.2|ENSG00000230563.2|ENSG00000230563.2|ENSG00000230563.2|ENSG00000230563.2|ENSG00000230563.2|ENSG00000230563.2|ENSG00000230563.2|ENSG00000230563.2|ENSG00000230563.2	Adrenal_Gland|Artery_Aorta|Artery_Tibial|Esophagus_Muscularis|Heart_Left_Ventricle|Lung|Muscle_Skeletal|Nerve_Tibial|Pancreas|Thyroid	0.881093	0.21124	-1.479	.
				rs6053504	5552187	0.750296	T	C	GPCPD1	.	intronic	.	ENSG00000230563.2|ENSG00000230563.2|ENSG00000230563.2|ENSG00000230563.2|ENSG00000230563.2|ENSG00000230563.2|ENSG00000230563.2|ENSG00000230563.2|ENSG00000230563.2|ENSG00000230563.2	Adrenal_Gland|Artery_Aorta|Artery_Tibial|Esophagus_Muscularis|Heart_Left_Ventricle|Lung|Muscle_Skeletal|Nerve_Tibial|Pancreas|Thyroid	1.44472	0.54049	.	.
				rs6053505	5552501	0.750164	A	G	GPCPD1	.	intronic	.	ENSG00000230563.2|ENSG00000230563.2|ENSG00000230563.2|ENSG00000230563.2|ENSG00000230563.2|ENSG00000230563.2|ENSG00000230563.2|ENSG00000230563.2|ENSG00000230563.2|ENSG00000230563.2	Adrenal_Gland|Artery_Aorta|Artery_Tibial|Esophagus_Muscularis|Heart_Left_Ventricle|Lung|Muscle_Skeletal|Nerve_Tibial|Pancreas|Thyroid	0.166941	0.53553	.	.
				rs6133229	5553119	0.749872	C	T	GPCPD1	.	intronic	.	ENSG00000230563.2|ENSG00000230563.2|ENSG00000230563.2|ENSG00000230563.2|ENSG00000230563.2|ENSG00000230563.2|ENSG00000230563.2|ENSG00000230563.2|ENSG00000230563.2|ENSG00000230563.2|ENSG00000230563.2	Adrenal_Gland|Artery_Aorta|Artery_Tibial|Cells_Transformed_fibroblasts|Esophagus_Muscularis|Heart_Left_Ventricle|Lung|Muscle_Skeletal|Nerve_Tibial|Pancreas|Thyroid	1.33621	0.28584	.	.
				rs6038209	5559754	0.749296	G	A	GPCPD1	.	intronic	.	ENSG00000230563.2|ENSG00000230563.2|ENSG00000230563.2|ENSG00000230563.2|ENSG00000230563.2|ENSG00000230563.2|ENSG00000230563.2|ENSG00000230563.2|ENSG00000230563.2|ENSG00000230563.2	Adrenal_Gland|Artery_Aorta|Artery_Tibial|Esophagus_Muscularis|Heart_Left_Ventricle|Lung|Muscle_Skeletal|Nerve_Tibial|Pancreas|Thyroid	0.00458852	0.95499	.	.
				rs6139761	5539192	0.749143	T	C	GPCPD1	.	intronic	.	ENSG00000230563.2|ENSG00000230563.2|ENSG00000230563.2|ENSG00000230563.2|ENSG00000230563.2|ENSG00000230563.2|ENSG00000230563.2|ENSG00000230563.2|ENSG00000230563.2|ENSG00000230563.2	Adrenal_Gland|Artery_Aorta|Artery_Tibial|Esophagus_Muscularis|Heart_Left_Ventricle|Lung|Muscle_Skeletal|Nerve_Tibial|Pancreas|Thyroid	0.789042	0.10214	0.131	.
				rs3747913	5540924	0.747684	T	C	GPCPD1	.	intronic	.	ENSG00000230563.2|ENSG00000230563.2|ENSG00000230563.2|ENSG00000230563.2|ENSG00000230563.2|ENSG00000230563.2|ENSG00000230563.2|ENSG00000230563.2|ENSG00000230563.2|ENSG00000230563.2	Adrenal_Gland|Artery_Aorta|Artery_Tibial|Esophagus_Muscularis|Heart_Left_Ventricle|Lung|Muscle_Skeletal|Nerve_Tibial|Pancreas|Thyroid	3.95984	0.75987	0.012	.
				rs6053514	5562056	0.746829	T	C	GPCPD1	.	intronic	.	ENSG00000230563.2|ENSG00000230563.2|ENSG00000230563.2|ENSG00000230563.2|ENSG00000230563.2|ENSG00000230563.2|ENSG00000230563.2|ENSG00000230563.2|ENSG00000230563.2|ENSG00000230563.2|ENSG00000230563.2	Adrenal_Gland|Artery_Aorta|Artery_Tibial|Cells_Transformed_fibroblasts|Esophagus_Muscularis|Heart_Left_Ventricle|Lung|Muscle_Skeletal|Nerve_Tibial|Pancreas|Thyroid	3.85093	0.73618	.	.
				rs4361194	5543455	0.741131	T	A	GPCPD1	.	intronic	.	ENSG00000230563.2|ENSG00000230563.2|ENSG00000230563.2|ENSG00000230563.2|ENSG00000230563.2|ENSG00000230563.2|ENSG00000230563.2|ENSG00000230563.2|ENSG00000230563.2|ENSG00000230563.2	Adrenal_Gland|Artery_Aorta|Artery_Tibial|Esophagus_Muscularis|Heart_Left_Ventricle|Lung|Muscle_Skeletal|Nerve_Tibial|Pancreas|Thyroid	0.00392515	0.03769	.	.
				rs6133235	5569648	0.738579	G	T	GPCPD1	.	intronic	.	ENSG00000230563.2|ENSG00000230563.2|ENSG00000230563.2|ENSG00000230563.2|ENSG00000230563.2|ENSG00000230563.2|ENSG00000230563.2|ENSG00000230563.2|ENSG00000230563.2|ENSG00000230563.2	Adrenal_Gland|Artery_Aorta|Artery_Tibial|Cells_Transformed_fibroblasts|Esophagus_Muscularis|Heart_Left_Ventricle|Muscle_Skeletal|Nerve_Tibial|Pancreas|Thyroid	6.97391	0.7129	.	.
				rs11904938	5576244	0.732738	G	A	GPCPD1	.	intronic	.	ENSG00000230563.2|ENSG00000230563.2|ENSG00000230563.2|ENSG00000230563.2|ENSG00000230563.2|ENSG00000230563.2|ENSG00000230563.2|ENSG00000230563.2|ENSG00000230563.2|ENSG00000230563.2	Adrenal_Gland|Artery_Aorta|Artery_Tibial|Cells_Transformed_fibroblasts|Esophagus_Muscularis|Heart_Left_Ventricle|Muscle_Skeletal|Nerve_Tibial|Pancreas|Thyroid	0.458591	0.34648	.	.
				rs6053520	5568662	0.713668	T	C	GPCPD1	.	intronic	.	ENSG00000230563.2|ENSG00000230563.2|ENSG00000230563.2|ENSG00000230563.2|ENSG00000230563.2|ENSG00000230563.2|ENSG00000230563.2|ENSG00000230563.2|ENSG00000230563.2|ENSG00000230563.2|ENSG00000230563.2|ENSG00000230563.2|ENSG00000230563.2|ENSG00000230563.2|ENSG00000230563.2	Adipose_Subcutaneous|Adipose_Visceral_Omentum|Adrenal_Gland|Artery_Aorta|Artery_Tibial|Cells_Transformed_fibroblasts|Colon_Sigmoid|Esophagus_Muscularis|Heart_Left_Ventricle|Lung|Muscle_Skeletal|Nerve_Tibial|Pancreas|Testis|Thyroid	12.8441	0.7276	.	.
				rs6133238	5581202	0.710169	G	A	GPCPD1	.	intronic	.	ENSG00000230563.2|ENSG00000230563.2|ENSG00000230563.2|ENSG00000230563.2|ENSG00000230563.2|ENSG00000230563.2|ENSG00000230563.2|ENSG00000230563.2	Adrenal_Gland|Artery_Aorta|Artery_Tibial|Esophagus_Muscularis|Muscle_Skeletal|Nerve_Tibial|Pancreas|Thyroid	1.87892	0.6213	.	.
				rs6107650	5526112	0.46	A	G	GPCPD1	.	UTR3|UTR3	.	.	.	7.77	0.31	.	Transcribed regions in liver and adipose tissue
rs903381	PCSK1	5	95399878	rs903381	95399878	1	G	A	LOC101929710	.	ncRNA_intronic	.	.	.	4.15029	0.34465	.	.
				rs78410783	95404191	0.640544	A	G	LOC101929710	.	ncRNA_intronic	.	.	.	17.875	0.72165	.	.
				rs145724131	95346199	0.574769	A	G	LOC101929710	.	ncRNA_intronic	.	.	.	6.30822	0.98707	.	.
rs199986018	GPCPD1	20	5544985	rs199986018	5544985	1	A	C	GPCPD1	.	intronic	.	.	.	1.63229	0.01344	.	.
				rs6053485	5530491	0.979571	T	C	GPCPD1	.	intronic	.	ENSG00000230563.2|ENSG00000230563.2|ENSG00000230563.2|ENSG00000230563.2|ENSG00000230563.2|ENSG00000230563.2|ENSG00000230563.2|ENSG00000230563.2|ENSG00000230563.2|ENSG00000230563.2|ENSG00000230563.2|ENSG00000230563.2	Adrenal_Gland|Artery_Aorta|Artery_Coronary|Artery_Tibial|Cells_Transformed_fibroblasts|Esophagus_Muscularis|Heart_Left_Ventricle|Lung|Muscle_Skeletal|Nerve_Tibial|Pancreas|Thyroid	2.231	0.29776	.	.
				rs3747910	5528518	0.974676	A	G	GPCPD1	.	intronic	.	ENSG00000230563.2|ENSG00000230563.2|ENSG00000230563.2|ENSG00000230563.2|ENSG00000230563.2|ENSG00000230563.2|ENSG00000230563.2|ENSG00000230563.2|ENSG00000230563.2|ENSG00000230563.2|ENSG00000230563.2|ENSG00000230563.2|ENSG00000230563.2	Adipose_Subcutaneous|Adrenal_Gland|Artery_Aorta|Artery_Coronary|Artery_Tibial|Cells_Transformed_fibroblasts|Esophagus_Muscularis|Heart_Left_Ventricle|Lung|Muscle_Skeletal|Nerve_Tibial|Pancreas|Thyroid	7.81731	0.74704	.	.
				rs8657	5527176	0.773011	T	A	GPCPD1	.	UTR3	.	ENSG00000230563.2|ENSG00000230563.2|ENSG00000230563.2|ENSG00000230563.2|ENSG00000230563.2|ENSG00000230563.2|ENSG00000230563.2|ENSG00000230563.2|ENSG00000230563.2|ENSG00000230563.2	Adipose_Subcutaneous|Artery_Aorta|Artery_Tibial|Esophagus_Muscularis|Heart_Left_Ventricle|Lung|Muscle_Skeletal|Nerve_Tibial|Pancreas|Thyroid	9.85058	0.57911	.	.
				rs6133233	5563609	0.760613	G	A	GPCPD1	.	intronic	.	ENSG00000230563.2|ENSG00000230563.2|ENSG00000230563.2|ENSG00000230563.2|ENSG00000230563.2|ENSG00000230563.2|ENSG00000230563.2|ENSG00000230563.2|ENSG00000230563.2	Artery_Aorta|Artery_Tibial|Esophagus_Muscularis|Heart_Left_Ventricle|Lung|Muscle_Skeletal|Nerve_Tibial|Pancreas|Thyroid	6.95838	0.30277	.	.
				rs6053482	5529310	0.739425	G	A	GPCPD1	.	intronic	.	ENSG00000230563.2|ENSG00000230563.2|ENSG00000230563.2|ENSG00000230563.2|ENSG00000230563.2|ENSG00000230563.2|ENSG00000230563.2|ENSG00000230563.2|ENSG00000230563.2|ENSG00000230563.2	Adrenal_Gland|Artery_Aorta|Artery_Tibial|Esophagus_Muscularis|Heart_Left_Ventricle|Lung|Muscle_Skeletal|Nerve_Tibial|Pancreas|Thyroid	0.68518	0.246	.	.
				rs6053511	5558521	0.738698	C	A	GPCPD1	.	intronic	.	ENSG00000230563.2|ENSG00000230563.2|ENSG00000230563.2|ENSG00000230563.2|ENSG00000230563.2|ENSG00000230563.2|ENSG00000230563.2|ENSG00000230563.2|ENSG00000230563.2|ENSG00000230563.2|ENSG00000230563.2	Adrenal_Gland|Artery_Aorta|Artery_Tibial|Cells_Transformed_fibroblasts|Esophagus_Muscularis|Heart_Left_Ventricle|Lung|Muscle_Skeletal|Nerve_Tibial|Pancreas|Thyroid	5.06639	0.7967	.	Transcribed regions in liver and adipose tissue
				rs2273371	5542052	0.738667	A	G	GPCPD1	.	intronic	.	ENSG00000230563.2|ENSG00000230563.2|ENSG00000230563.2|ENSG00000230563.2|ENSG00000230563.2|ENSG00000230563.2|ENSG00000230563.2|ENSG00000230563.2|ENSG00000230563.2|ENSG00000230563.2	Adrenal_Gland|Artery_Aorta|Artery_Tibial|Esophagus_Muscularis|Heart_Left_Ventricle|Lung|Muscle_Skeletal|Nerve_Tibial|Pancreas|Thyroid	6.36764	0.83668	-1.215	.
				rs3747911	5528534	0.738446	A	G	GPCPD1	.	intronic	.	ENSG00000230563.2|ENSG00000230563.2|ENSG00000230563.2|ENSG00000230563.2|ENSG00000230563.2|ENSG00000230563.2|ENSG00000230563.2|ENSG00000230563.2|ENSG00000230563.2|ENSG00000230563.2	Adrenal_Gland|Artery_Aorta|Artery_Tibial|Esophagus_Muscularis|Heart_Left_Ventricle|Lung|Muscle_Skeletal|Nerve_Tibial|Pancreas|Thyroid	6.3009	0.7625	.	.
				rs6053497	5541524	0.738415	T	G	GPCPD1	.	intronic	.	ENSG00000230563.2|ENSG00000230563.2|ENSG00000230563.2|ENSG00000230563.2|ENSG00000230563.2|ENSG00000230563.2|ENSG00000230563.2|ENSG00000230563.2|ENSG00000230563.2|ENSG00000230563.2	Adrenal_Gland|Artery_Aorta|Artery_Tibial|Esophagus_Muscularis|Heart_Left_Ventricle|Lung|Muscle_Skeletal|Nerve_Tibial|Pancreas|Thyroid	7.45781	0.81068	.	.
				rs6053498	5541702	0.738408	T	C	GPCPD1	.	intronic	.	ENSG00000230563.2|ENSG00000230563.2|ENSG00000230563.2|ENSG00000230563.2|ENSG00000230563.2|ENSG00000230563.2|ENSG00000230563.2|ENSG00000230563.2|ENSG00000230563.2|ENSG00000230563.2	Adrenal_Gland|Artery_Aorta|Artery_Tibial|Esophagus_Muscularis|Heart_Left_Ventricle|Lung|Muscle_Skeletal|Nerve_Tibial|Pancreas|Thyroid	2.96407	0.47909	.	.
				rs6133234	5565374	0.738402	A	G	GPCPD1	.	intronic	.	ENSG00000230563.2|ENSG00000230563.2|ENSG00000230563.2|ENSG00000230563.2|ENSG00000230563.2|ENSG00000230563.2|ENSG00000230563.2|ENSG00000230563.2|ENSG00000230563.2|ENSG00000230563.2	Adrenal_Gland|Artery_Aorta|Artery_Tibial|Esophagus_Muscularis|Heart_Left_Ventricle|Lung|Muscle_Skeletal|Nerve_Tibial|Pancreas|Thyroid	8.33785	0.64296	.	.
				rs6053484	5530428	0.738263	C	T	GPCPD1	.	intronic	.	ENSG00000230563.2|ENSG00000230563.2|ENSG00000230563.2|ENSG00000230563.2|ENSG00000230563.2|ENSG00000230563.2|ENSG00000230563.2|ENSG00000230563.2|ENSG00000230563.2|ENSG00000230563.2|ENSG00000230563.2|ENSG00000230563.2	Adrenal_Gland|Artery_Aorta|Artery_Tibial|Cells_Transformed_fibroblasts|Esophagus_Muscularis|Heart_Left_Ventricle|Lung|Muscle_Skeletal|Nerve_Tibial|Pancreas|Thyroid|Whole_Blood	7.34359	0.9777	.	.
				rs6053503	5551767	0.737752	A	G	GPCPD1	.	intronic	.	ENSG00000230563.2|ENSG00000230563.2|ENSG00000230563.2|ENSG00000230563.2|ENSG00000230563.2|ENSG00000230563.2|ENSG00000230563.2|ENSG00000230563.2|ENSG00000230563.2|ENSG00000230563.2	Adrenal_Gland|Artery_Aorta|Artery_Tibial|Esophagus_Muscularis|Heart_Left_Ventricle|Lung|Muscle_Skeletal|Nerve_Tibial|Pancreas|Thyroid	3.72065	0.41504	.	.
				rs6053504	5552187	0.737597	T	C	GPCPD1	.	intronic	.	ENSG00000230563.2|ENSG00000230563.2|ENSG00000230563.2|ENSG00000230563.2|ENSG00000230563.2|ENSG00000230563.2|ENSG00000230563.2|ENSG00000230563.2|ENSG00000230563.2|ENSG00000230563.2	Adrenal_Gland|Artery_Aorta|Artery_Tibial|Esophagus_Muscularis|Heart_Left_Ventricle|Lung|Muscle_Skeletal|Nerve_Tibial|Pancreas|Thyroid	1.44472	0.54049	.	.
				rs6053505	5552501	0.73747	A	G	GPCPD1	.	intronic	.	ENSG00000230563.2|ENSG00000230563.2|ENSG00000230563.2|ENSG00000230563.2|ENSG00000230563.2|ENSG00000230563.2|ENSG00000230563.2|ENSG00000230563.2|ENSG00000230563.2|ENSG00000230563.2	Adrenal_Gland|Artery_Aorta|Artery_Tibial|Esophagus_Muscularis|Heart_Left_Ventricle|Lung|Muscle_Skeletal|Nerve_Tibial|Pancreas|Thyroid	0.166941	0.53553	.	.
				rs6133229	5553119	0.73719	C	T	GPCPD1	.	intronic	.	ENSG00000230563.2|ENSG00000230563.2|ENSG00000230563.2|ENSG00000230563.2|ENSG00000230563.2|ENSG00000230563.2|ENSG00000230563.2|ENSG00000230563.2|ENSG00000230563.2|ENSG00000230563.2|ENSG00000230563.2	Adrenal_Gland|Artery_Aorta|Artery_Tibial|Cells_Transformed_fibroblasts|Esophagus_Muscularis|Heart_Left_Ventricle|Lung|Muscle_Skeletal|Nerve_Tibial|Pancreas|Thyroid	1.33621	0.28584	.	.
				rs2273372	5542092	0.737133	T	C	GPCPD1	.	intronic	.	ENSG00000230563.2|ENSG00000230563.2|ENSG00000230563.2|ENSG00000230563.2|ENSG00000230563.2|ENSG00000230563.2|ENSG00000230563.2|ENSG00000230563.2|ENSG00000230563.2|ENSG00000230563.2	Adrenal_Gland|Artery_Aorta|Artery_Tibial|Esophagus_Muscularis|Heart_Left_Ventricle|Lung|Muscle_Skeletal|Nerve_Tibial|Pancreas|Thyroid	0.881093	0.21124	-1.479	.
				rs6038209	5559754	0.736646	G	A	GPCPD1	.	intronic	.	ENSG00000230563.2|ENSG00000230563.2|ENSG00000230563.2|ENSG00000230563.2|ENSG00000230563.2|ENSG00000230563.2|ENSG00000230563.2|ENSG00000230563.2|ENSG00000230563.2|ENSG00000230563.2	Adrenal_Gland|Artery_Aorta|Artery_Tibial|Esophagus_Muscularis|Heart_Left_Ventricle|Lung|Muscle_Skeletal|Nerve_Tibial|Pancreas|Thyroid	0.00458852	0.95499	.	.
				rs2064713	5537038	0.736062	G	C	GPCPD1	.	intronic	.	ENSG00000230563.2|ENSG00000230563.2|ENSG00000230563.2|ENSG00000230563.2|ENSG00000230563.2|ENSG00000230563.2|ENSG00000230563.2|ENSG00000230563.2|ENSG00000230563.2|ENSG00000230563.2	Adrenal_Gland|Artery_Aorta|Artery_Tibial|Esophagus_Muscularis|Heart_Left_Ventricle|Lung|Muscle_Skeletal|Nerve_Tibial|Pancreas|Thyroid	2.29777	0.97336	.	.
				rs7273989	5535249	0.735941	G	A	GPCPD1	.	intronic	.	ENSG00000230563.2|ENSG00000230563.2|ENSG00000230563.2|ENSG00000230563.2|ENSG00000230563.2|ENSG00000230563.2|ENSG00000230563.2|ENSG00000230563.2|ENSG00000230563.2	Artery_Aorta|Artery_Tibial|Esophagus_Muscularis|Heart_Left_Ventricle|Lung|Muscle_Skeletal|Nerve_Tibial|Pancreas|Thyroid	0.00210094	0.39464	.	.
				rs7263137	5532853	0.735921	T	C	GPCPD1	.	intronic	.	ENSG00000230563.2|ENSG00000230563.2|ENSG00000230563.2|ENSG00000230563.2|ENSG00000230563.2|ENSG00000230563.2|ENSG00000230563.2|ENSG00000230563.2|ENSG00000230563.2|ENSG00000230563.2	Adrenal_Gland|Artery_Aorta|Artery_Tibial|Esophagus_Muscularis|Heart_Left_Ventricle|Lung|Muscle_Skeletal|Nerve_Tibial|Pancreas|Thyroid	7.09229	0.29605	.	.
				rs6139761	5539192	0.735438	T	C	GPCPD1	.	intronic	.	ENSG00000230563.2|ENSG00000230563.2|ENSG00000230563.2|ENSG00000230563.2|ENSG00000230563.2|ENSG00000230563.2|ENSG00000230563.2|ENSG00000230563.2|ENSG00000230563.2|ENSG00000230563.2	Adrenal_Gland|Artery_Aorta|Artery_Tibial|Esophagus_Muscularis|Heart_Left_Ventricle|Lung|Muscle_Skeletal|Nerve_Tibial|Pancreas|Thyroid	0.789042	0.10214	0.131	.
				rs6053514	5562056	0.734236	T	C	GPCPD1	.	intronic	.	ENSG00000230563.2|ENSG00000230563.2|ENSG00000230563.2|ENSG00000230563.2|ENSG00000230563.2|ENSG00000230563.2|ENSG00000230563.2|ENSG00000230563.2|ENSG00000230563.2|ENSG00000230563.2|ENSG00000230563.2	Adrenal_Gland|Artery_Aorta|Artery_Tibial|Cells_Transformed_fibroblasts|Esophagus_Muscularis|Heart_Left_Ventricle|Lung|Muscle_Skeletal|Nerve_Tibial|Pancreas|Thyroid	3.85093	0.73618	.	.
				rs3747913	5540924	0.734029	T	C	GPCPD1	.	intronic	.	ENSG00000230563.2|ENSG00000230563.2|ENSG00000230563.2|ENSG00000230563.2|ENSG00000230563.2|ENSG00000230563.2|ENSG00000230563.2|ENSG00000230563.2|ENSG00000230563.2|ENSG00000230563.2	Adrenal_Gland|Artery_Aorta|Artery_Tibial|Esophagus_Muscularis|Heart_Left_Ventricle|Lung|Muscle_Skeletal|Nerve_Tibial|Pancreas|Thyroid	3.95984	0.75987	0.012	.
				rs4361194	5543455	0.728113	T	A	GPCPD1	.	intronic	.	ENSG00000230563.2|ENSG00000230563.2|ENSG00000230563.2|ENSG00000230563.2|ENSG00000230563.2|ENSG00000230563.2|ENSG00000230563.2|ENSG00000230563.2|ENSG00000230563.2|ENSG00000230563.2	Adrenal_Gland|Artery_Aorta|Artery_Tibial|Esophagus_Muscularis|Heart_Left_Ventricle|Lung|Muscle_Skeletal|Nerve_Tibial|Pancreas|Thyroid	0.00392515	0.03769	.	.
				rs6133235	5569648	0.724996	G	T	GPCPD1	.	intronic	.	ENSG00000230563.2|ENSG00000230563.2|ENSG00000230563.2|ENSG00000230563.2|ENSG00000230563.2|ENSG00000230563.2|ENSG00000230563.2|ENSG00000230563.2|ENSG00000230563.2|ENSG00000230563.2	Adrenal_Gland|Artery_Aorta|Artery_Tibial|Cells_Transformed_fibroblasts|Esophagus_Muscularis|Heart_Left_Ventricle|Muscle_Skeletal|Nerve_Tibial|Pancreas|Thyroid	6.97391	0.7129	.	.
				rs11904938	5576244	0.719551	G	A	GPCPD1	.	intronic	.	ENSG00000230563.2|ENSG00000230563.2|ENSG00000230563.2|ENSG00000230563.2|ENSG00000230563.2|ENSG00000230563.2|ENSG00000230563.2|ENSG00000230563.2|ENSG00000230563.2|ENSG00000230563.2	Adrenal_Gland|Artery_Aorta|Artery_Tibial|Cells_Transformed_fibroblasts|Esophagus_Muscularis|Heart_Left_Ventricle|Muscle_Skeletal|Nerve_Tibial|Pancreas|Thyroid	0.458591	0.34648	.	.
				rs6053520	5568662	0.701892	T	C	GPCPD1	.	intronic	.	ENSG00000230563.2|ENSG00000230563.2|ENSG00000230563.2|ENSG00000230563.2|ENSG00000230563.2|ENSG00000230563.2|ENSG00000230563.2|ENSG00000230563.2|ENSG00000230563.2|ENSG00000230563.2|ENSG00000230563.2|ENSG00000230563.2|ENSG00000230563.2|ENSG00000230563.2|ENSG00000230563.2	Adipose_Subcutaneous|Adipose_Visceral_Omentum|Adrenal_Gland|Artery_Aorta|Artery_Tibial|Cells_Transformed_fibroblasts|Colon_Sigmoid|Esophagus_Muscularis|Heart_Left_Ventricle|Lung|Muscle_Skeletal|Nerve_Tibial|Pancreas|Testis|Thyroid	12.8441	0.7276	.	.
				rs6133238	5581202	0.697378	G	A	GPCPD1	.	intronic	.	ENSG00000230563.2|ENSG00000230563.2|ENSG00000230563.2|ENSG00000230563.2|ENSG00000230563.2|ENSG00000230563.2|ENSG00000230563.2|ENSG00000230563.2	Adrenal_Gland|Artery_Aorta|Artery_Tibial|Esophagus_Muscularis|Muscle_Skeletal|Nerve_Tibial|Pancreas|Thyroid	1.87892	0.6213	.	.
rs182013227	MTHFD2	2	74612959	rs182013227	74612959	1	T	C	DCTN1|DCTN1-AS1	.	intronic|ncRNA_intronic	.	.	.	4.03442	0.09568	.	.
				rs537734545	74728135	1	G	C	LBX2	.	intronic|intronic	.	.	.	7.75	0.77	.	Repressor activity in liver and asdipose tissue
				rs186506279	74437738	0.795549	A	G	MTHFD2	.	intronic	.	.	.	6.17	0.52125	.	.
R2, LD between the lead variant and the proxy variant; REF, reference allele; ALT, alternative allele; Eigen PC phred, value≥17 indicates functional variant; DANN rank score, value≥0.9 indicates deleterious variant; SPIDEX dpsi zscore, value≥5 indicates affecting RNA splicing.
