# Supplementary material for: Minority-centric meta-analyses of blood lipid levels identify novel loci in the Population Architecture using Genomics and Epidemiology (PAGE) study
Source: PLoS Genet. 2020 Mar 30;16(3):e1008684. doi: 10.1371/journal.pgen.1008684 (PMC7145272; doi:10.1371/journal.pgen.1008684)
Supplement: S15 Table — (XLSX) [file pgen.1008684.s018.xlsx]

## Sheet: Sheet1
Table S15. Medication adjustment of lipid levels
Medication	Constants (mg/dL)
	HDL	LDL	TC	TG
Statins	-2.3	49.9	52.1	18.4
Fibrates	-5.9	40.1	46.1	57.1
Bile acid sequestrants	-1.9	40.5	0	0
Niacin	-9.9	24.7	34.6	89.4
Cholesterol absorption inhibitors	0	40.5	40.5	0
