# Supplementary material for: Minority-centric meta-analyses of blood lipid levels identify novel loci in the Population Architecture using Genomics and Epidemiology (PAGE) study
Source: PLoS Genet. 2020 Mar 30;16(3):e1008684. doi: 10.1371/journal.pgen.1008684 (PMC7145272; doi:10.1371/journal.pgen.1008684)
Supplement: S16 Table — (XLSX) [file pgen.1008684.s019.xlsx]

## Sheet: Sheet1
Table S16. Sample-size-weighted meta-analysis results for the nine novel loci
SNP	chr:pos	Gene	CA/NCA	CAF (%) (AA/HA/EA)	Minority meta-analysis		AA-specific meta-analysis		Hispanic-specific meta-analysis		Minority + European meta-analysis
					Z score	P	Z score	P	Z score	P	Z score	P
HDL
rs17102282	5:144103408	5q31	A/G	47/25/12	5.51	3.56e-08	4.05	5.21e-05	4.13	3.6e-05	3.78	0.000159
rs11782435	8:13536115	DLC1	T/C	8.9/13/22	6.05	1.48e-09	0.78	0.44	6.13	9.07e-10	4.87	1.13e-06
rs145312881	9:89053469	ZCCHC6	A/G	0.37/0/0	5.74	9.48e-09	4.94	7.84e-07	-	-	-	-
rs75405126	14:53797383	DDHD1	T/C	0/0/0.10	5.61	2.07e-08	-	-	-	-	3.53	0.000418
rs12940636	17:53400110	HLF	C/T	20/24/34	3.23	0.00125	2.6	0.00923	2.24	0.03	5.75	8.82e-09
LDL
rs35882350	12:623129	B4GALNT3	G/A	19/16/25	3.21	0.00132	2.5	0.01	1.92	0.06	5.14	2.72e-07
rs3747910	20:5528518	GPCPD1	G/A	25/17/21	-3.04	0.00235	-2.65	0.00801	-2.06	0.04	-5.2	1.97e-07
TC
rs903381	5:95399878	PCSK1	A/G	3.8/0.85/0	4.05	5.12e-05	1.42	0.16	5.59	2.33e-08	-	-
rs35882350	12:623129	B4GALNT3	G/A	19/16/25	2.9	0.00368	1.76	0.08	1.91	0.06	4.47	7.67e-06
rs199986018	20:5544985	GPCPD1	C/A	24/17/21	-3.73	0.00019	-2.89	0.00383	-2.96	0.0031	-5.62	1.93e-08
TG
rs182013227	2:74612959	MTHFD2	C/T	0.39/0/0	6.36	2.08e-10	5.91	3.52e-09	-	-	-	-
CA, coded allele; NCA, non-coded allele; CAF, coded allele frequency; AA, African American.
