# Supplementary material for: Minority-centric meta-analyses of blood lipid levels identify novel loci in the Population Architecture using Genomics and Epidemiology (PAGE) study
Source: PLoS Genet. 2020 Mar 30;16(3):e1008684. doi: 10.1371/journal.pgen.1008684 (PMC7145272; doi:10.1371/journal.pgen.1008684)
Supplement: S17 Table — (XLSX) [file pgen.1008684.s020.xlsx]

## Sheet: Sheet1
Table S17. SNPs used in building the three constructs of PRSs 1
Trait	GLGC top hits 2	PAGE top hits
		training set 1	training set 2	training set 3	training set 4	training set 5	training set 6	training set 7	training set 8	training set 9	training set 10
HDL	rs12748152	rs11294803	rs11294803	rs141676885	rs11294803	rs11294803	rs193084249	rs12563530	rs11294803	rs374773876	rs11294803
HDL	rs4660293	rs72666930	rs116501420	rs116501420	rs150691376	rs72666930	rs116501420	rs72666930	rs57079898	rs116501420	rs72666930
HDL	rs12145743	rs75341011	rs75341011	rs75341011	rs181524498	rs75341011	rs75341011	rs116082207	rs75341011	rs189674477	rs11585822
HDL	rs4650994	rs12749597	rs144576527	rs113111802	rs144576527	rs2811304	rs113111802	rs113111802	rs186737394	rs113111802	rs113111802
HDL	rs1689797	rs58985037	rs58985037	rs58985037	rs58985037	rs58985037	rs58985037	rs58985037	rs76049363	rs58985037	rs58985037
HDL	rs4846914	1:230067937	1:230067937	rs142190516	rs142190516	rs1112398	rs142190516	rs142190516	rs150530083	rs1112398	rs142190516
HDL	rs7607980	rs62173943	rs150591619	rs142282482	rs142282482	rs150591619	rs150591619	rs11394662	2:165808572	rs150591619	rs190074712
HDL	rs1047891	2:211052494	2:211052494	rs184573659	rs184573659	2:211145912	2:211052494	2:211052494	2:211052494	2:211052494	rs143245356
HDL	rs1515110	rs79088510	2:227051478	rs80232065	rs114043654	rs140229883	rs140229883	2:227077714	rs62188980	2:227051478	rs114043654
HDL	rs2606736	rs189425811	rs189425811	rs34267340	rs34267340	rs34267340	rs6766727	rs34267340	rs34267340	rs34267340	rs189425811
HDL	rs2305637	rs75048420	rs295435	rs295435	rs79022527	rs295435	rs295435	rs295435	rs295435	3:46747377	rs295435
HDL	rs2013208	rs665943	rs4560294	rs183514517	rs4560294	rs4560294	rs4560294	3:49845252	rs4560294	rs4560294	rs10711228
HDL	rs13326165	rs146190455	rs146190455	rs146190455	3:52558008	3:52558008	3:52558008	3:52558008	3:52558008	rs74329758	rs7639267
HDL	rs6805251	rs114872182	rs114872182	rs2472681	rs67403958	rs114872182	rs114872182	rs115355284	rs67307954	rs16830002	rs2461824
HDL	rs10019888	rs78680874	4:26355514	rs78680874	rs78680874	rs78680874	rs78680874	rs78680874	rs78680874	rs78680874	rs78680874
HDL	rs3822072	rs193047142	rs7671122	4:89752264	rs193047142	rs193047142	4:89798745	rs78854882	rs180753057	4:89899901	4:89899901
HDL	rs2602836	4:100335377	rs61519543	rs189677818	4:99922834	rs188372632	4:99694917	rs193110118	rs193110118	4:99694917	rs112679610
HDL	rs13107325	rs2033900	rs2033900	rs146692941	rs2851245	rs2033900	rs2033900	rs76407418	rs2033900	rs2033900	rs188068209
HDL	rs6450176	rs12516704	rs12516704	rs73112677	rs73112677	rs73112677	rs189713986	5:53459167	rs189713986	rs12516704	rs156389
HDL	rs1936800	rs73593094	rs149839490	rs73593094	rs114996417	rs73593094	rs73593094	rs73593094	rs73593094	6:127440047	rs73593094
HDL	rs3861397	rs182170890	rs187279039	6:139730821	rs181488479	6:139730821	rs74990708	rs181488479	rs181488479	rs3861397	rs9495384
HDL	rs702485	rs10270059	rs10270059	rs139491350	rs151281236	7:6139587	7:6073556	rs10270059	7:6295970	rs10270059	rs140124158
HDL	rs4142995	rs1900804	rs10950690	rs1900804	rs10950690	rs1900804	rs138442830	rs1900804	rs115005351	rs73067265	rs139538363
HDL	rs4917014	rs59922444	rs368424999	rs59922444	7:49849054	rs4598207	rs368424999	rs118040058	rs368424999	rs368424999	rs11185602
HDL	rs11765979	rs11762784	rs11762784	rs12154627	rs12154627	rs11762784	rs6973807	rs12154627	rs6973807	7:130426556	rs11762784
HDL	rs17173637	rs142487222	7:150294511	7:150129580	rs145729322	rs34635172	rs141903156	rs34635172	rs371101131	7:150129580	rs114869612
HDL	rs4240624	rs4841132	rs4841132	rs4841132	rs4841132	rs4841132	rs4841132	rs4841132	rs4841132	rs4841132	rs4841132
HDL	rs2293889	8:116425870	8:116425870	rs190372462	rs148243642	rs148243642	rs111536185	rs148243642	rs147441078	8:116934257	8:117037738
HDL	rs686030	9:15206844	rs146606750	rs146606750	rs79858705	rs72706622	rs72706622	rs72706622	rs188900998	rs188900998	rs72706622
HDL	rs1883025	9:107620835	9:107620835	9:107620835	9:107620835	9:107620835	9:107620835	9:107620835	9:107620835	9:107620835	9:107620835
HDL	rs970548	10:46289252	rs190175456	rs184643256	rs190175456	rs190175456	rs58965939	rs60290162	10:46289252	rs190175456	rs190140423
HDL	rs2923084	rs117927383	rs59823893	rs930672	rs116322960	rs930672	rs59823893	rs59823893	rs930672	rs930672	rs930672
HDL	rs3136441	rs11039131	rs11039131	rs11039131	rs79902295	rs79902295	rs11039131	rs11039131	rs11039131	rs79902295	rs11039131
HDL	rs11246602	11:51435852	11:51435852	11:51435852	rs182430983	rs150830974	rs150830974	rs150830974	rs112960010	rs150830974	rs12790727
HDL	rs12801636	rs114219957	rs114219957	rs76653598	rs114219957	rs12721573	rs114219957	rs114219957	rs147558075	rs147558075	rs114219957
HDL	rs499974	rs142165115	rs1533763	rs3060	rs3060	rs1533763	rs3060	rs10899159	rs3060	rs3060	rs3060
HDL	rs11045163	rs1373570	rs184446471	rs145668731	rs145668731	rs145668731	rs145668731	rs77825013	rs145668731	rs145668731	rs145668731
HDL	rs2241210	rs7954144	rs7954144	rs7954144	rs6606734	rs7954144	rs3782894	rs7954144	rs2241212	rs7954144	rs7954144
HDL	rs10773003	rs148315353	12:123832808	rs10773000	12:123832808	rs148315353	rs189502646	rs189502646	rs148315353	12:123832808	rs148315353
HDL	rs7973683	rs59505442	rs863750	rs863750	rs1716407	rs59505442	rs825453	rs10773049	rs1716407	rs863750	rs112604005
HDL	rs838876	rs10773112	rs10773112	rs10773112	rs10773112	rs10773112	rs10773112	rs10773112	rs10773112	rs10773112	rs112604005
HDL	rs4983559	rs8010264	rs115234802	rs115234802	rs8010264	rs115234802	rs8010264	rs115234802	rs115234802	rs115234802	rs8010264
HDL	rs10468017	15:58723939	rs1077835	rs1532085	rs1532085	rs1077835	rs1077835	rs2043085	rs1532085	rs1532085	rs1532085
HDL	rs2652833	15:63641557	15:63641557	15:63641557	15:62966354	rs202021220	15:63641557	15:62966354	rs202021220	rs78161310	rs147546870
HDL	rs1121980	16:54257651	16:53592948	16:54152381	16:54257651	16:54257651	rs57802291	16:54257651	rs57802291	rs76991296	16:54257651
HDL	rs247616	rs183130	rs183130	rs183130	rs183130	rs183130	rs183130	rs183130	rs183130	rs183130	rs183130
HDL	rs16942887	16:67985706	rs200561116	16:67976851	rs200983242	16:67985706	rs200561116	16:67976851	16:67976851	rs200983242	rs200983242
HDL	rs2925979	rs2925979	rs2925979	rs898969	rs898969	rs2925979	rs148179602	rs2925979	rs2925979	rs191024893	rs2925979
HDL	rs113612868	rs34120102	rs35569035	rs35569035	rs35569035	rs34170568	rs35569035	rs34120102	rs35569035	rs1495099	rs35569035
HDL	rs4148005	rs186829064	17:67012311	rs186829064	rs186829064	rs186829064	rs1373067	rs79374578	rs1373067	rs568164	rs76848778
HDL	rs4969178	17:76273906	17:76273906	rs187067308	17:76646382	rs184666383	rs12150681	rs184666383	rs12150681	17:76646382	17:76273906
HDL	rs4939883	rs9958734	rs9958734	rs9958734	rs9958734	rs9958734	rs9958734	rs9958734	rs9958734	rs9958734	rs9958734
HDL	rs6567160	18:58298199	rs77581562	18:58298199	18:58298199	18:58298199	18:58298199	18:58298199	18:58298199	18:58298199	rs76706674
HDL	rs2278236	rs73501539	rs114977932	rs57237814	rs114977932	19:8066519	rs181532851	rs57237814	rs191280318	rs57237814	rs374665096
HDL	rs737337	rs3760782	rs17699089	rs3760782	rs3760782	rs3745683	rs3745683	rs3760782	rs3760782	rs3760782	rs3745683
HDL	rs17695224	19:52042579	rs73577345	rs7245455	rs200549967	rs7251352	rs3764546	rs7245455	rs35215887	19:52824209	rs71306103
HDL	rs103294	rs103294	rs380267	rs380267	rs103294	rs380267	rs103294	rs103294	rs380267	rs380267	rs380267
HDL	rs1800961	20:43042364	20:43042364	20:43042364	20:43042364	20:43042364	20:43042364	20:43042364	20:43042364	20:43042364	20:43042364
HDL	rs4465830	rs3848718	rs6073958	rs3848718	rs6073958	rs3848718	rs373777615	rs6073958	rs6130977	rs6073958	rs76083992
HDL	rs113359481	22:22232795	22:22232795	22:22151702	rs188390015	22:22151702	22:22232795	rs34977459	22:22232795	rs34977459	rs138665726
LDL	rs11591147	1:55529215	1:55529215	1:55529215	1:55529215	1:55529215	1:55529215	1:55529215	1:55529215	1:55529215	1:55529215
LDL	rs646776	rs12740374	rs12740374	rs12740374	rs12740374	rs12740374	rs12740374	rs12740374	rs12740374	rs12740374	rs12740374
LDL	rs267733	rs184543862	rs59805030	1:150465615	rs374603369	1:151305084	1:151305084	rs114661709	rs111693034	rs114661709	1:151305084
LDL	rs1367117	2:21289432	rs12997242	2:21289432	rs12997242	2:21289432	2:21289432	2:21289432	2:21289432	2:21289432	2:21289432
LDL	rs6544713	rs61226753	rs4245791	rs4245791	rs58613498	rs4245791	rs58613498	rs4245791	rs4245791	rs4245791	rs4245791
LDL	rs2710642	2:63132188	rs187860244	rs187860244	rs34878198	rs34878198	rs187860244	rs187860244	rs74332137	rs6545966	rs34878198
LDL	rs10490626	2:118616884	rs4849629	2:118616884	rs4849629	2:118662711	2:118662711	2:118662711	rs4849629	2:118662711	rs4849629
LDL	rs2030746	rs185543307	rs141350603	rs148290595	rs115353569	rs146120844	rs117224590	rs185543307	rs141350603	2:121207727	rs145192090
LDL	rs1250229	rs6757920	rs6757920	rs4365463	rs6757920	2:216190654	rs6757920	rs6757920	rs6757920	rs6757920	rs6757920
LDL	rs7640978	3:32822973	rs138359549	rs148210005	rs181583031	rs200487165	rs181583031	rs200487165	rs181583031	rs181583031	rs200487165
LDL	rs17404153	rs17184316	rs146319815	rs74801139	rs146319815	rs75186765	rs146319815	rs146630342	rs150029561	rs146319815	rs35348816
LDL	rs4530754	rs376087747	rs150611382	rs79901954	rs2202111	5:123189340	rs79901954	rs74699211	rs79901954	rs188423672	rs151303934
LDL	rs3757354	rs9358093	rs12174561	rs145864988	rs12174561	rs145864988	rs12174561	rs1060901	rs9358093	rs12174561	rs145864988
LDL	rs1800562	rs2328893	rs2328893	rs2328893	rs2328893	rs2328893	rs2328893	rs2328893	rs2328893	rs2328893	rs2328893
LDL	rs1564348	rs10455872	rs118039278	rs10455872	rs118039278	rs10455872	rs118039278	rs10455872	rs10455872	rs10455872	rs118039278
LDL	rs4722551	rs77466553	7:25537428	rs373108751	rs146014514	rs11760762	rs67494041	rs115202013	rs4719841	rs77466553	rs146014514
LDL	rs10102164	rs376962218	rs149315698	rs112495209	8:55850337	rs112495209	rs140514152	rs147020916	rs149204659	rs112495209	rs147020916
LDL	rs7832643	8:144570397	8:144726779	8:144570397	8:144948019	8:144726779	8:144926675	rs923326	rs6558404	rs188750577	8:144559089
LDL	rs579459	9:136149830	rs635634	9:136149830	9:136149830	rs635634	rs635634	9:136149830	rs635634	9:136149830	rs635634
LDL	rs10893499	rs76074937	rs76074937	rs76074937	rs76074937	rs76074937	rs76074937	rs76074937	rs76074937	rs76074937	rs76074937
LDL	rs4942486	13:32700632	13:32700632	13:32700632	13:32700632	13:32700632	13:32700632	13:32700632	13:32700632	13:32700632	13:32700632
LDL	rs8017377	rs116519899	rs72694391	rs140646996	rs11621792	rs11621792	rs72694391	rs145631645	rs145631645	rs11621792	rs116519899
LDL	rs6504872	rs4439799	rs4439799	rs4439799	rs4439799	rs62074055	rs62074055	rs4439799	rs62074055	rs4439799	rs62074055
LDL	rs1801689	rs16959466	17:64210580	17:64210580	17:64210580	17:64210580	rs192852935	17:64210580	rs149394327	17:64210580	rs60370529
LDL	rs6511720	19:11196356	19:11196356	19:11196356	19:11196356	19:11196356	19:11196356	19:11196356	19:11196356	19:11196356	19:11196356
LDL	rs7412	rs7412	rs7412	rs7412	rs7412	rs7412	rs7412	rs7412	rs7412	rs7412	rs7412
LDL	rs364585	rs369023333	rs183061587	rs364585	rs369023333	rs183061587	rs369023333	rs369023333	rs369023333	rs183061587	rs377030323
LDL	rs2328223	rs2745822	rs10211783	rs2745822	rs2745822	rs10211783	rs2618566	rs2745822	rs2745822	20:17596206	rs10211783
LDL	rs6065311	rs4812496	rs4812496	rs4812496	rs4812496	rs6029640	rs4812496	rs4812496	rs4812496	rs4812496	rs4812496
LDL	rs5763662	rs116930465	rs67604829	rs185353179	22:30160733	rs111667174	22:30353506	rs116930465	rs118191784	22:30752180	rs118147461
TC	rs1077514	rs139919423	1:23579878	1:23579878	1:24149835	rs114731393	rs369052560	rs139919423	rs201750367	1:23962403	rs139919423
TC	rs11802413	1:25753565	rs34054126	1:25829988	rs34293609	1:26020361	rs34293609	rs34054126	1:25753565	rs34293609	rs34293609
TC	rs6603981	1:93354929	rs140423835	rs142529321	rs145893211	rs192689942	rs145893211	rs141855589	rs142529321	rs142529321	rs142529321
TC	rs2642438	rs3820354	rs2807880	rs78837799	rs76360135	rs74340889	rs3820354	rs76360135	rs67876991	rs76360135	rs67876991
TC	rs558971	rs12070208	rs12070208	rs12070208	rs12070208	rs12070208	rs12070208	rs12070208	rs12070208	rs12070208	rs12070208
TC	rs6730157	rs7598765	rs12465802	rs12465802	rs13384711	rs7598765	rs7598765	rs7598765	rs7598765	rs7598765	rs7598765
TC	rs2287623	rs148719196	rs115437352	rs188013102	rs115437352	2:169939914	rs115437352	rs115437352	rs115437352	2:170036020	rs115437352
TC	rs11694172	rs118172667	2:203507424	rs191820114	2:203430527	2:203507424	rs149491758	2:203545299	2:203913991	rs188546231	2:203913991
TC	rs11563251	rs12987866	rs12987866	rs33979061	rs33979061	rs12987866	rs189207868	rs13009407	rs33979061	rs33979061	rs12987866
TC	rs7616006	rs13098031	rs141182626	rs112110461	rs139715580	rs141182626	rs147740027	rs149035714	rs149035714	rs310747	rs141182626
TC	rs13315871	3:58367271	rs181593213	rs181593213	3:58029758	3:58029758	3:58029758	rs181593213	3:58029758	rs181593213	3:58029758
TC	rs12916	rs12916	rs12916	rs12916	rs12916	rs12916	rs12916	rs12916	rs12916	rs12916	rs12916
TC	rs6882076	rs4704827	rs4704827	rs4704827	rs4704827	rs4704827	rs4704827	rs4704827	rs4704827	rs4704827	rs4704827
TC	rs9391858	rs181272027	rs34017414	rs80234155	rs80234155	rs34017414	rs34017414	rs80234155	rs71534544	rs80234155	rs28754928
TC	rs2814982	rs184091980	rs184091980	rs184091980	6:34183303	rs184091980	rs184091980	rs184091980	rs184091980	rs184091980	rs184091980
TC	rs2758886	6:39346413	rs75726493	rs75726493	rs79543388	6:38817608	6:39482557	rs79543388	rs77985432	rs62403274	rs75726493
TC	rs11153594	rs2308231	rs2308231	rs2308231	rs2308231	rs114068999	6:116513954	rs3798232	rs2308231	rs2308231	rs2308231
TC	rs9376090	rs77862620	6:135437790	rs114939951	rs114939951	6:135437790	6:135437790	6:135437790	rs77862620	6:135437790	rs114939951
TC	rs1997243	7:601310	7:964765	7:780329	7:964765	7:1345880	7:1345880	7:964765	7:1345880	7:1345880	7:964765
TC	rs12670798	rs143734456	rs144776107	rs39289	rs144776107	7:21642087	rs144776107	rs150937916	rs144776107	rs144776107	rs144776107
TC	rs2073547	rs217399	rs113496813	rs4720473	rs113496813	rs113496813	rs113496813	rs11372543	rs113496813	rs113496813	rs72158546
TC	rs4738684	rs1457036	8:59148917	rs1457036	rs190961063	rs151247700	rs1457036	rs190961063	rs114797977	rs1457036	rs190961063
TC	rs3780181	9:2786740	rs142317061	rs111559913	rs111559913	rs77146006	rs147279192	rs111559913	rs111559913	rs111559913	rs116007716
TC	rs10904908	rs114626118	rs75018304	rs75018304	rs74117866	rs75018304	rs75018304	rs114626118	rs75018304	rs370134194	rs75018304
TC	rs2255141	rs1129555	rs2792735	rs1129555	rs10787429	rs10787429	rs1129555	rs1129555	rs1129555	rs1129555	rs1129555
TC	rs10832962	rs10832960	rs10832960	rs10832960	rs10832960	rs10832960	11:18430371	rs147837820	rs10832960	rs10832960	rs138785225
TC	rs11603023	rs373277063	rs150878099	rs80268210	rs80268210	rs648389	11:118550814	rs80268210	rs150878099	rs141338524	rs80268210
TC	rs7117842	11:122960484	rs7109336	rs7102045	rs77444923	11:122960484	rs7109336	rs7109336	rs7929090	11:122960484	rs11600517
TC	rs4883201	12:9556050	12:9556050	12:9209160	12:9556050	12:9556050	rs7299600	12:9556050	12:9554856	12:9556050	rs11438631
TC	rs3184504	rs10774624	rs187915263	rs1265564	12:111715197	rs142553699	rs10774624	rs117965634	rs115056781	rs10774624	rs117965634
TC	rs2244608	12:121121871	12:121416650	rs61351912	rs61351912	12:121416650	12:121450354	rs112560221	rs2140093	rs61351912	12:121450354
TC	rs2000999	rs5471	rs7200153	rs7200153	rs7200153	rs7200153	rs60201663	rs7200153	rs7200153	rs60201663	rs7200153
TC	rs314253	rs79539716	rs79539716	rs79539716	rs199705984	rs149405554	rs79539716	rs78173576	rs149405554	rs149405554	rs149405554
TC	rs10401969	rs2074304	rs2074304	rs2074304	rs2074304	rs2074304	rs2074304	rs2074304	rs2074304	rs2074304	rs2074304
TC	rs516246	rs2287922	19:49312323	rs113664674	19:49312323	rs2287922	19:49312323	rs2287922	rs2287922	rs4802542	19:49312323
TC	rs7264396	20:33958037	rs146826290	rs140609135	rs6058247	rs34298551	20:33958037	rs146826290	rs11698935	rs115392089	rs114526557
TC	rs6016381	rs6029526	rs6029526	rs7268143	rs6029526	rs117515503	rs4810309	rs74703319	rs74703319	rs74703319	rs6029526
TC	rs138777	22:35890112	rs2038010	rs201491911	rs115839531	rs2038010	22:35890112	22:35890112	rs201491911	22:35890112	22:35890112
TC	rs4253772	rs376379941	rs376379941	rs61171061	rs376379941	rs376379941	rs376379941	rs5769066	22:46927681	rs376379941	rs376379941
TG	rs4587594	1:63070537	1:63070537	1:63070537	1:63070537	1:63070537	1:63070537	1:63070537	1:63070537	1:63070537	1:63070537
TG	rs1260326	2:27730940	2:27730940	2:27730940	2:27730940	2:27730940	2:27730940	2:27730940	2:27730940	2:27730940	2:27730940
TG	rs645040	rs191912613	rs191912613	rs75268855	rs191912613	rs191912613	rs191912613	rs9757777	rs191912613	rs191912613	rs191912613
TG	rs6831256	rs115293994	rs183294899	rs56856405	rs140804181	rs183294899	rs112249978	rs190421972	rs115186987	rs57020696	rs115186987
TG	rs442177	rs386485	rs11408813	rs11408813	rs11408813	rs11408813	rs11408813	rs11408813	rs386485	rs11408813	rs11408813
TG	rs9686661	rs5868014	rs9686661	rs3843467	rs5868014	rs5868014	rs5868014	rs5868014	rs5868014	rs5868014	rs5868014
TG	rs998584	rs75190511	rs75190511	rs11967262	rs11967262	rs6905288	rs75190511	rs6905288	rs75190511	rs11967262	rs6905288
TG	rs2909969	rs148530018	rs148530018	7:72443577	rs2968509	rs148530018	rs148530018	rs148530018	rs148530018	rs148530018	rs191947401
TG	rs11974409	7:73020676	7:73020676	7:73020337	7:73037366	7:73020676	7:73020337	7:73020676	7:73020676	rs17145750	7:73020676
TG	rs38855	rs192676208	rs38852	rs192676208	rs4506147	rs192676208	rs4506147	rs4506147	rs11410717	rs4506147	rs6965534
TG	rs6995541	rs28564346	rs114361552	rs114361552	rs114361552	rs114361552	rs114361552	rs114361552	rs28564346	rs114361552	rs114361552
TG	rs4921914	rs13282367	rs12674710	rs13282367	rs61572357	rs13282367	rs13282367	rs13282367	rs13282367	8:18233113	rs12674710
TG	rs12678919	rs10096633	rs10096633	rs10096633	rs10096633	rs10096633	rs10096633	rs10096633	rs10096633	rs10096633	rs326
TG	rs2954022	8:126479362	8:126477153	rs10555326	8:126479362	8:126479362	8:126479362	8:126479362	rs4351435	rs4351435	rs2980888
TG	rs1832007	rs117938279	10:5341913	rs111470225	rs111470225	rs111470225	rs141945394	rs138950506	rs112410620	rs111470225	rs7393121
TG	rs10761762	rs5785580	rs5785580	rs5785580	rs5785580	rs5785580	rs5785580	rs5785580	rs5785580	rs7897379	rs7897379
TG	rs2068888	rs11818234	rs111627600	rs144090242	rs144090242	rs11818234	rs55876977	10:94397186	rs7894223	rs11818234	rs61126814
TG	rs174535	rs174564	rs174564	rs174564	rs174564	rs174564	rs174564	rs174564	rs174564	rs174564	rs174564
TG	rs10790162	11:116623213	11:116623213	11:116623213	11:116623213	11:116623213	11:116623213	11:116623213	11:116623213	11:116623213	11:116623213
TG	rs11613352	rs139262100	rs190815445	rs34599145	rs139262100	rs3216740	rs148306446	rs374111268	rs139262100	rs3216740	rs34599145
TG	rs2412710	rs149492745	rs149492745	rs149492745	rs149492745	rs149492745	rs149492745	rs149492745	rs149492745	rs149492745	rs149492745
TG	rs16948098	rs141866277	rs141866277	rs141866277	rs141866277	rs141866277	rs141866277	rs141866277	rs141866277	rs139974673	rs141866277
TG	rs3198697	rs370092661	rs17261004	rs370092661	rs17261004	rs17261004	rs370092661	rs72789505	rs17261004	rs17261004	rs17261004
TG	rs749671	rs80029668	rs116537931	rs145594363	rs36075737	rs36075737	rs140421279	rs36075737	rs140421279	rs73540515	rs80029668
TG	rs8077889	rs11654307	17:41926126	rs77697917	rs139975435	17:41926126	17:41926126	rs77697917	rs77697917	rs77697917	17:41926126
TG	rs7248104	19:7019377	rs142715863	rs2967651	19:7722804	rs2967651	rs12459713	19:7019377	19:7019377	rs145034629	19:6814709
TG	rs731839	19:34049803	19:34049803	19:33443793	19:34049803	rs114413733	19:34049803	19:33715531	19:33888604	19:33888604	19:33888604
TG	rs3761445	rs185763371	rs9610911	rs9610911	rs185763371	22:38594126	rs9610911	rs185763371	22:38131183	rs9610911	22:38594126
PRS, polygenic risk score.
1 The 157 loci reported by GLGC were used to construct the PRSs.
2 Two GLGC top hits for HDL, namely rs2290547 and rs2652834, were not available in PAGE data. Instead, we used their proxies (r2=1) rs2305637 and rs2652833, respectively, in the analysis.
